# Supplementary material for: Integrin α3β1 promotes vessel formation of glioblastoma-associated endothelial cells through calcium-mediated macropinocytosis and lysosomal exocytosis
Source: Nat Commun. 2022 Jul 25;13:4268. doi: 10.1038/s41467-022-31981-2 (PMC9314429; doi:10.1038/s41467-022-31981-2)
Supplement: Supplementary file 3 — Source Data [file 41467_2022_31981_MOESM3_ESM.xlsx]

## Sheet: Fig1
Fig1a & b
	on collagen I
	EC type	Image label	# Tube
	NEC(422)	1	11
	NEC(422)	2	18
	NEC(422)	3	16
	NEC(422)	4	12
	NEC(422)	5	18
	NEC(422)	6	14
	TEC(2687)	7	21
	TEC(2687)	8	30
	TEC(2687)	9	23
	TEC(2687)	10	31
	TEC(2687)	11	31
	TEC(2687)	12	23
Fig1c & d
	on Matrigel
	number of tubes per field
	NEC(623)	6	6	7	6	5	6	13	11	12	10	11	10
	TEC(2445)	12	21	16	15	13	16	25	19	20	18	16	14
	number of sprouts per field
	NEC(623)	0	0	0	0	0	0
	TEC(2445)	115	94	75	96	112	99

## Sheet: Fig2
Fig2a-d
	The gene expression microarray array data that support the finding of this study are available in GEO (gene expression omnibus) with an accession number, GSE137902.
	The data will be publicly available upon the publication of the submitted manuscript.
	To review GEO accession GSE137902:
	Go to https://www.ncbi.nlm.nih.gov/geo/query/acc.cgi?acc=GSE137902
	Matrigel
													Monolayer
	Matrigel													ECN376_(HG-U219)_B05.CEL	ECN442_(HG-U219)_B07.CEL	ECN623_(HG-U219)_A07.CEL	EC681_(HG-U219)_C07.CEL	EC850_(HG-U219)_C09.CEL	EC880_(HG-U219)_D05.CEL	EC2277_(HG-U219)_D07.CEL	EC2352_(HG-U219)_D09.CEL	EC2388_(HG-U219)_E05.CEL	EC2390_(HG-U219)_E07.CEL
		Relative expression: 2^value											ITGA3	7.70884	6.09773	6.89888	8.55315	9.52	9.83569	8.7655	6.98079	10.361	10.0003	11756790_a_at	ITGA3
	Gene Symbol	ECM376_(HG-U219)_E09.CEL	ECM442_(HG-U219)_F05.CEL	ECM623_(HG-U219)_F07.CEL	ECM880_(HG-U219)_G09.CEL	ECM2352_(HG-U219)_G07.CEL	ECM2390_(HG-U219)_H07.CEL						ITGA6	11.3704	11.28	12.0007	6.82612	5.65195	5.72548	5.93773	4.23501	4.84857	8.51222	11739861_s_at	ITGA6
	ITGA3	20.1447	116.373	504.582	995.605	821.584	702.695						ITGA7	3.84826	3.96483	3.90944	7.91855	8.28116	8.79878	8.3344	5.98489	10.5183	6.35466	11718243_a_at	ITGA7
	ITGA6	106.152	1586.1	1677.34	31.4816	27.3715	479.875						ITGA2	10.4961	10.3311	9.84076	8.35036	5.1975	6.05887	6.51524	7.12453	5.12675	6.614	11743617_at	ITGA2
	ITGA7	191.847	22.9808	13.6644	525.096	364.542	114.084						ITGA5	6.06566	5.62569	5.74613	4.73842	5.58824	5.8829	6.78366	4.95481	7.08904	5.59149	11748449_a_at	ITGA5
	ITGA2	44.9726	1412.74	680.907	91.3412	45.885	185.014						ITGAV	8.84372	8.32203	7.46554	7.23389	7.02141	6.8359	7.18692	7.17259	6.50506	6.72982	11716299_a_at	ITGAV
	ITGA5	19.4492	21.4266	16.4274	36.359	14.4126	21.7689						ITGB1	10.7708	10.5956	11.422	11.1604	11.2475	10.6855	10.717	10.8812	11.6168	9.70522	11715728_a_at	ITGB1
	ITGAV	15.6085	16.428	15.7675	15.5043	16.9224	14.0724						ITGB3	4.41339	4.19964	4.26172	4.16728	4.05245	4.22562	4.2475	4.29017	4.06835	4.26182	11761491_at	ITGB3
	ITGB1	970.718	2339.37	1122.38	3472.15	2349.79	1468.74						CD151	9.17534	8.82056	8.82156	8.52302	9.1326	9.0747	8.74196	8.91201	9.63572	8.39893	11735702_x_at	CD151
	ITGB3	18.425	11.5126	17.7313	15.1623	13.286	14.167						CDH5	12.1672	11.5726	11.7453	4.3647	4.18709	4.23385	4.54801	4.32681	4.41819	4.21013	11721651_at	CDH5
	CD151	712.222	1029.85	1415.39	1417.89	1269.7	628.659						CDH2	10.5909	9.64687	9.86722	6.22078	5.619	5.73556	5.22499	5.80763	8.4558	9.78175	11726614_at	CDH2
	CDH5	351.399	3765.57	3607.17	18.6979	16.3742	43.8953						PTPRM	9.2822	9.74585	9.70061	10.4224	9.77073	10.316	10.2651	10.7851	10.4576	9.89136	11751907_x_at	PTPRM
	CDH2	371.62	260.347	1588.61	398.477	97.7262	1504.12						ANPEP	11.8193	11.4261	11.7756	10.7987	11.1752	10.9325	10.5779	10.2573	10.2587	9.6296	11717127_a_at	ANPEP
	PTPRM	487.26	939.903	609.875	968.609	1044.81	428.944						ENG	10.9062	10.0987	10.1488	8.61305	8.95286	8.1842	8.11524	7.89571	9.25041	8.2721	11722788_a_at	ENG
	ANPEP	129.822	4907.96	5225.84	2810.66	2358.55	1107.15						VWF	13.5378	13.0479	13.2671	6.18283	4.11923	6.68283	5.79123	3.8906	4.76125	5.23933	11724541_s_at	VWF
	ENG	512.036	1120.58	3943.02	795.838	781.196	941.447						ICAM1	8.38323	6.07869	5.20461	4.20771	4.30133	5.81156	4.14224	6.43956	4.97849	7.22243	11733000_at	ICAM1
	VWF	6061.53	4856.58	8291.31	128.483	16.2966	20.2146						ICAM2	8.61564	8.37034	9.10382	4.65575	4.28754	4.30536	4.30979	4.5589	4.47821	4.41263	11753341_x_at	ICAM2
	ICAM1	32.8951	108.268	339.974	67.4491	63.3644	116.851						VCAM1	4.42024	4.43207	6.72457	11.7024	5.32918	11.5596	10.9289	9.55161	7.13	9.59031	11757425_s_at	VCAM1
	ICAM2	22.749	218.14	511.891	14.8294	16.8482	13.3532						FLT1	6.77619	5.96637	5.72868	4.04632	6.0402	4.1643	4.36734	4.44749	4.35113	5.54429	11747162_a_at	FLT1
	VCAM1	89.8096	18.8924	202.469	3622.95	2355.03	2285.38						KDR	6.1578	5.75003	5.81553	4.40314	4.16997	4.12728	4.27723	4.23484	4.32549	4.20276	11739316_at	KDR
	FLT1	19.3666	22.2265	16.555	15.7276	14.5637	16.7206						FLT4	4.30155	4.26835	4.45175	4.14903	4.19701	4.64144	4.32138	4.67419	4.54841	4.42785	11753542_a_at	FLT4
	KDR	14.9041	53.0482	15.8618	17.1092	13.5479	15.3196						TIE1	8.57426	8.08289	9.35815	4.0229	4.14567	4.00756	4.19181	4.13072	4.33807	4.20149	11755799_a_at	TIE1
	FLT4	16.8801	15.9273	14.6436	21.3178	15.2171	15.0865						TEK	9.45629	9.33179	10.4676	4.15046	4.44905	4.10301	4.26014	4.14179	4.33456	4.25626	11748375_a_at	TEK
	TIE1	17.8751	773.503	800.57	14.0837	13.5987	11.7342						GAPDH	13.2805	13.0956	13.2769	13.3595	13.5156	13.4738	13.2365	13.3378	13.6258	13.4061	AFFX-HUMGAPDH/M33197_3_at	GAPDH
	TEK	134.955	538.594	480.667	16.0603	12.6184	14.8769
	GAPDH	8118.34	10210.7	11855.4	11138.7	9717.77	12608.9
Fig2e	The membrane was cut into pieces and reprobed with different antibodies.
	Integrin a3				Integrin a6					Integrin aV				integrin b1				Integrin b3			CD151			VE-cadherin				GAPDH
Fig2f
	Tube_375_Itga3: 1024x1024 pixels
	Tube_ccf2566_Itga3: 1024x1024 pixels
	Objective 40x, 2.731pixels/um
	8bit, Threshold: Shanbhag 32-255 in ImageJ
			Area	Mean	Min	Max	IntDen	RawIntDen
	Tube_376_Itga3		81361.6	5.26	0	85	427941	3191741	( intensity of scale bars have been subtracted)
	Tube_ccf2566_Itga3		140591	13.14	0	85	1.84705e+06	13775958
					IntDen ratio(ccf2566/375)		4.31613
Fig2h
	GBM tissue arrays
	Integrin alpha 3							CD151								Integrin alpha6
	Array Type	Row	Column	diagnosis	Mean gray value			Array Type	Row	Column	diagnosis	Mean gray value				array type	Row	Column	diagnosis	Mean gray value
	Itga3_GL805a	A	1	GBM	0.22			CD151_BS17017a	D	6	GBM	0.41				Itga6_BS17017a	D	6	GBM	0.05
	Itga3_GL805a	A	3	GBM	0.48			CD151_BS17017a	D	7	GBM	0.09				Itga6_BS17017a	D	7	GBM	0.02
	Itga3_GL805a	A	4	GBM	0.2			CD151_BS17017a	D	8	GBM	0.72				Itga6_BS17017a	D	8	GBM	0.13
	Itga3_GL805a	A	5	GBM	0.4			CD151_BS17017a	D	9	GBM	6.57				Itga6_BS17017a	D	9	GBM	0.83
	Itga3_GL805a	A	6	GBM	0.2			CD151_BS17017a	E	1	GBM	0.22				Itga6_BS17017a	E	1	GBM	0.04
	Itga3_GL805a	A	7	GBM	3.38			CD151_BS17017a	E	2	GBM	2.46				Itga6_BS17017a	E	2	GBM	0.22
	Itga3_GL805a	A	8	GBM	2.14			CD151_BS17017a	E	3	GBM	0.04				Itga6_BS17017a	E	3	GBM	0.01
	Itga3_GL805a	A	9	GBM	0.26			CD151_BS17017a	E	4	GBM	0.64				Itga6_BS17017a	E	4	GBM	0.67
	Itga3_GL805a	A	10	GBM	1.64			CD151_BS17017a	E	5	GBM	2.79				Itga6_BS17017a	E	5	GBM	0.87
	Itga3_GL805a	B	5	GBM	0.02			CD151_BS17017a	E	6	GBM	0.35				Itga6_BS17017a	E	6	GBM	0.16
	Itga3_GL805a	B	6	GBM	0.07			CD151_BS17017a	E	7	GBM	0.65				Itga6_BS17017a	E	7	GBM	0.04
	Itga3_GL805a	B	7	GBM	1.03			CD151_BS17017a	E	8	GBM	1.92				Itga6_BS17017a	E	8	GBM	0.1
	Itga3_GL805a	B	8	GBM	1.45			CD151_BS17017a	E	9	GBM	0.07				Itga6_BS17017a	F	1	GBM	1.03
	Itga3_GL805a	B	9	GBM	0.03			CD151_BS17017a	F	2	GBM	0.43				Itga6_BS17017a	F	2	GBM	0.03
	Itga3_GL805a	B	10	GBM	0.34			CD151_BS17017a	F	3	GBM	0.32				Itga6_BS17017a	F	3	GBM	0.11
	Itga3_GL805a	C	1	GBM	0.05			CD151_BS17017a	F	4	GBM	0.59				Itga6_BS17017a	F	4	GBM	0.19
	Itga3_GL805a	C	2	GBM	0.15			CD151_BS17017a	F	5	GBM	0.59				Itga6_BS17017a	F	5	GBM	0.02
	Itga3_GL805a	C	3	GBM	0.92			CD151_BS17017a	F	7	GBM	4.24				Itga6_BS17017a	F	6	GBM	0.08
	Itga3_GL805a	C	4	GBM	1.71			CD151_BS17017a	F	8	GBM	0.43				Itga6_BS17017a	F	7	GBM	0.24
	Itga3_GL805a	C	5	GBM	0.18			CD151_BS17017a	F	9	GBM	3.02				Itga6_BS17017a	F	8	GBM	0.01
	Itga3_GL805a	C	6	GBM	0.04			CD151_BS17017a	G	1	GBM	1.54				Itga6_BS17017a	F	9	GBM	0.27
	Itga3_GL805a	C	8	GBM	0.01			CD151_BS17017a	G	3	GBM	0.85				Itga6_BS17017a	G	1	GBM	0.27
	Itga3_GL805a	C	9	GBM	2.7			CD151_BS17017a	G	4	GBM	0.12				Itga6_BS17017a	G	2	GBM	0.01
	Itga3_GL805a	C	10	GBM	2.36			CD151_BS17017a	G	5	GBM	2.28				Itga6_BS17017a	G	3	GBM	0.51
	Itga3_GL805a	D	4	GBM	0.25			CD151_BS17017a	G	8	NB	0.95				Itga6_BS17017a	G	4	GBM	0.03
	Itga3_GL805a	D	5	GBM	1.47			CD151_BS17017a	G	9	NB	0.98				Itga6_BS17017a	G	5	GBM	0.35
	Itga3_GL805a	D	6	GBM	0.46			CD151_GL805b	A	1	GBM	6.41				Itga6_BS17017a	G	6	NB	1.25
	Itga3_GL805a	D	7	GBM	0.05			CD151_GL805b	A	2	GBM	5.91				Itga6_BS17017a	G	7	NB	0.11
	Itga3_GL805a	D	8	GBM	0.05			CD151_GL805b	A	3	GBM	0.07				Itga6_BS17017a	G	8	NB	0.17
	Itga3_GL805a	D	9	GBM	0.05			CD151_GL805b	A	4	GBM	0.03				Itga6_BS17017a	G	9	NB	0.22
	Itga3_GL805a	D	10	GBM	0.26			CD151_GL805b	A	5	GBM	0.74				Itga6_GL805a	A	3	GBM	0.4
	Itga3_GL805a	E	3	GBM	0.03			CD151_GL805b	A	6	GBM	5.47				Itga6_GL805a	A	4	GBM	0.17
	Itga3_GL805a	E	4	GBM	0.01			CD151_GL805b	A	7	GBM	0.17				Itga6_GL805a	A	5	GBM	0.21
	Itga3_GL805a	E	5	GBM	0.55			CD151_GL805b	A	8	GBM	0.14				Itga6_GL805a	A	6	GBM	0.17
	Itga3_GL805a	E	6	GBM	0.3			CD151_GL805b	A	9	GBM	4.27				Itga6_GL805a	A	9	GBM	0.4
	Itga3_GL805a	E	7	GBM	0.1			CD151_GL805b	A	10	GBM	4.77				Itga6_GL805a	A	10	GBM	0.62
	Itga3_GL805a	E	8	GBM	0.08			CD151_GL805b	B	5	GBM	0.03				Itga6_GL805a	B	1	GBM	0.11
	Itga3_GL805a	E	9	GBM	0.02			CD151_GL805b	B	6	GBM	0.05				Itga6_GL805a	B	2	GBM	0.08
	Itga3_GL805a	E	10	GBM	0.73			CD151_GL805b	B	7	GBM	0.28				Itga6_GL805a	B	5	GBM	0.04
	Itga3_GL805a	F	3	GBM	0.19			CD151_GL805b	B	8	GBM	0.12				Itga6_GL805a	B	6	GBM	0.08
	Itga3_GL805a	F	4	GBM	0.04			CD151_GL805b	B	9	GBM	3.68				Itga6_GL805a	B	7	GBM	1.36
	Itga3_GL805a	F	5	GBM	0.14			CD151_GL805b	B	10	GBM	3.73				Itga6_GL805a	B	8	GBM	2.47
	Itga3_GL805a	F	6	GBM	0.34			CD151_GL805b	C	1	GBM	0.37				Itga6_GL805a	B	9	GBM	0.02
	Itga3_GL805a	F	7	GBM	0.01			CD151_GL805b	C	2	GBM	0.04				Itga6_GL805a	B	10	GBM	0.52
	Itga3_GL805a	F	8	GBM	0.09			CD151_GL805b	C	5	GBM	0.51				Itga6_GL805a	C	1	GBM	0.05
	Itga3_GL805a	G	1	GBM	0.06			CD151_GL805b	C	6	GBM	0.6				Itga6_GL805a	C	2	GBM	0.16
	Itga3_GL805a	G	2	GBM	0.04			CD151_GL805b	C	7	GBM	0.02				Itga6_GL805a	C	3	GBM	1.46
	Itga3_GL805a	G	3	GBM	0.13			CD151_GL805b	C	9	GBM	0.56				Itga6_GL805a	C	4	GBM	2.42
	Itga3_GL805a	G	4	GBM	0.72			CD151_GL805b	C	10	GBM	0.46				Itga6_GL805a	C	5	GBM	0.27
	Itga3_GL805a	G	5	GBM	0.18			CD151_GL805b	D	2	GBM	0.06				Itga6_GL805a	C	6	GBM	0.07
	Itga3_GL805a	G	6	GBM	0.18			CD151_GL805b	D	3	GBM	0.12				Itga6_GL805a	C	7	GBM	0.01
	Itga3_GL805a	G	7	GBM	0.19			CD151_GL805b	D	4	GBM	0.6				Itga6_GL805a	C	8	GBM	0.01
	Itga3_GL805a	G	8	GBM	0.05			CD151_GL805b	D	5	GBM	0.13				Itga6_GL805a	C	9	GBM	2.63
	Itga3_GL805a	G	9	NB	0.02			CD151_GL805b	D	6	GBM	0.37				Itga6_GL805a	C	10	GBM	1.76
	Itga3_GL805a	G	10	NB	0.02			CD151_GL805b	D	7	GBM	0.02				Itga6_GL805a	D	1	GBM	0.07
	Itga3_GL805a	H	7	NB	0.03			CD151_GL805b	D	8	GBM	0.2				Itga6_GL805a	D	2	GBM	0.02
	Itga3_GL805a	H	8	NB	0.04			CD151_GL805b	D	9	GBM	0.44				Itga6_GL805a	D	3	GBM	0.16
	Itga3_GL805a	H	9	NB	0.0008075			CD151_GL805b	D	10	GBM	0.22				Itga6_GL805a	D	4	GBM	0.33
	Itga3_GL805a	H	10	NB	0.0002985			CD151_GL805b	E	1	GBM	0.12				Itga6_GL805a	D	5	GBM	1.83
	Itga3_GL805b	A	1	GBM	0.64			CD151_GL805b	E	2	GBM	0.66				Itga6_GL805a	D	6	GBM	0.48
	Itga3_GL805b	A	2	GBM	0.36			CD151_GL805b	E	3	GBM	1.75				Itga6_GL805a	D	7	GBM	0.13
	Itga3_GL805b	A	3	GBM	0.08			CD151_GL805b	E	4	GBM	0.7				Itga6_GL805a	D	8	GBM	0.09
	Itga3_GL805b	A	4	GBM	0.03			CD151_GL805b	E	5	GBM	0.44				Itga6_GL805a	D	9	GBM	0.11
	Itga3_GL805b	A	5	GBM	0.17			CD151_GL805b	E	6	GBM	0.5				Itga6_GL805a	D	10	GBM	0.23
	Itga3_GL805b	A	6	GBM	1.21			CD151_GL805b	E	7	GBM	0.03				Itga6_GL805a	E	1	GBM	0.06
	Itga3_GL805b	A	7	GBM	0.19			CD151_GL805b	E	8	GBM	0.17				Itga6_GL805a	E	2	GBM	0.02
	Itga3_GL805b	A	8	GBM	0.21			CD151_GL805b	E	9	GBM	0.66				Itga6_GL805a	E	3	GBM	0.06
	Itga3_GL805b	A	9	GBM	0.12			CD151_GL805b	E	10	GBM	3.64				Itga6_GL805a	E	4	GBM	0.01
	Itga3_GL805b	A	10	GBM	0.18			CD151_GL805b	F	1	GBM	0.1				Itga6_GL805a	E	5	GBM	0.69
	Itga3_GL805b	B	4	GBM	0.04			CD151_GL805b	F	2	GBM	0.03				Itga6_GL805a	E	6	GBM	0.19
	Itga3_GL805b	B	5	GBM	0.02			CD151_GL805b	F	3	GBM	1.98				Itga6_GL805a	E	7	GBM	0.2
	Itga3_GL805b	B	6	GBM	0.06			CD151_GL805b	F	4	GBM	0.24				Itga6_GL805a	E	8	GBM	0.13
	Itga3_GL805b	B	7	GBM	0.11			CD151_GL805b	F	7	GBM	0.14				Itga6_GL805a	E	9	GBM	0.05
	Itga3_GL805b	B	8	GBM	0.09			CD151_GL805b	F	8	GBM	0.66				Itga6_GL805a	E	10	GBM	1.3
	Itga3_GL805b	B	9	GBM	1.13			CD151_GL805b	F	9	GBM	0.1				Itga6_GL805a	F	1	GBM	2.34
	Itga3_GL805b	B	10	GBM	0.56			CD151_GL805b	F	10	GBM	0.01				Itga6_GL805a	F	2	GBM	1.73
	Itga3_GL805b	C	1	GBM	0.01			CD151_GL805b	G	1	GBM	0.28				Itga6_GL805a	F	3	GBM	0.67
	Itga3_GL805b	C	3	GBM	0.03			CD151_GL805b	G	2	GBM	0.06				Itga6_GL805a	F	4	GBM	0.09
	Itga3_GL805b	C	4	GBM	0.02			CD151_GL805b	G	3	GBM	1.9				Itga6_GL805a	F	5	GBM	1.14
	Itga3_GL805b	C	5	GBM	0.39			CD151_GL805b	G	4	GBM	1.61				Itga6_GL805a	F	6	GBM	1.07
	Itga3_GL805b	C	6	GBM	0.29			CD151_GL805b	G	5	GBM	0.6				Itga6_GL805a	F	7	GBM	0.03
	Itga3_GL805b	C	7	GBM	0.02			CD151_GL805b	G	6	GBM	0.06				Itga6_GL805a	F	8	GBM	0.14
	Itga3_GL805b	C	9	GBM	0.1			CD151_GL805b	G	9	GBM	0.48				Itga6_GL805a	G	1	GBM	0.05
	Itga3_GL805b	C	10	GBM	0.07			CD151_GL805b	G	10	GBM	1.74				Itga6_GL805a	G	2	GBM	0.07
	Itga3_GL805b	D	4	GBM	0.05			CD151_GL805b	H	7	NB	0.27				Itga6_GL805a	G	3	GBM	0.2
	Itga3_GL805b	D	5	GBM	0.03			CD151_GL805b	H	8	NB	0.48				Itga6_GL805a	G	4	GBM	1.29
	Itga3_GL805b	D	6	GBM	0.38			CD151_GL805b	H	9	NB	0.04				Itga6_GL805a	G	5	GBM	0.46
	Itga3_GL805b	D	8	GBM	0.01			CD151_GL805b	H	10	NB	0.05				Itga6_GL805a	G	6	GBM	0.52
	Itga3_GL805b	D	9	GBM	0.21											Itga6_GL805a	G	7	GBM	1.17
	Itga3_GL805b	D	10	GBM	0.11											Itga6_GL805a	G	8	GBM	0.19
	Itga3_GL805b	E	3	GBM	0.38											Itga6_GL805a	G	9	GBM	0.07
	Itga3_GL805b	E	4	GBM	0.76											Itga6_GL805a	G	10	GBM	0.07
	Itga3_GL805b	E	5	GBM	0.15											Itga6_GL805a	H	7	NB	2.68
	Itga3_GL805b	E	6	GBM	0.19											Itga6_GL805a	H	8	NB	1.05
	Itga3_GL805b	E	8	GBM	0.06											Itga6_GL805a	H	9	NB	0.55
	Itga3_GL805b	E	9	GBM	0.05											Itga6_GL805a	H	10	NB	0.36
	Itga3_GL805b	E	10	GBM	0.79
	Itga3_GL805b	F	3	GBM	1.11
	Itga3_GL805b	F	4	GBM	0.26
	Itga3_GL805b	F	5	GBM	0.5
	Itga3_GL805b	F	6	GBM	0.45
	Itga3_GL805b	F	7	GBM	0.14
	Itga3_GL805b	F	8	GBM	0.42
	Itga3_GL805b	G	1	GBM	0.03
	Itga3_GL805b	G	2	GBM	0.02
	Itga3_GL805b	G	3	GBM	0.5
	Itga3_GL805b	G	4	GBM	0.81
	Itga3_GL805b	G	5	GBM	0.36
	Itga3_GL805b	G	6	GBM	0.06
	Itga3_GL805b	G	7	GBM	1.07
	Itga3_GL805b	G	8	GBM	1
	Itga3_GL805b	G	9	GBM	0.04
	Itga3_GL805b	G	10	GBM	0.04
	Itga3_GL805b	H	7	NB	0.08
	Itga3_GL805b	H	8	NB	0.43
	Itga3_GL805b	H	9	NB	0.05
	Itga3_GL805b	H	10	NB	0.03
Fig2i
	Integrin alpha 3								CD151								Integrin alpha 6
	Staining	Mouse ID	Tissue	Image ID	File name	Mean gray value (MGV)			Staining	Mouse ID	Tissue	Imag ID	File Name	Mean Gray Value (MGV)			Staining	Mouse ID	Tissue	Image_ID	File Name	Mean gray value (MGV)
	Itga3	22	NB	22_N1	Result of Orion_2018_0320_MouseBrainTumors_a3_x40_a3_22_N1_ch01.tif	54.75			CD151	30	NB	30_N1	Result of Orion_2018_0320_MouseBrainTumors_CD151_x40_CD151_30_N1_ch01.tif	55.605			Itga6	21	Tumor	21_T1	Result of Orion_2018_0320_MouseBrainTumors_a6_x40_a6_21_T1_ch01.tif	44.889
	Itga3	22	NB	22_N2	Result of Orion_2018_0320_MouseBrainTumors_a3_x40_a3_22_N2_ch01.tif	54.861			CD151	30	NB	30_N2	Result of Orion_2018_0320_MouseBrainTumors_CD151_x40_CD151_30_N2_ch01.tif	50.696			Itga6	21	Tumor	21_T2	Result of Orion_2018_0320_MouseBrainTumors_a6_x40_a6_21_T2_ch01.tif	64.199
	Itga3	22	NB	22_N3	Result of Orion_2018_0320_MouseBrainTumors_a3_x40_a3_22_N3_ch01.tif	54.241			CD151	30	NB	30_N3	Result of Orion_2018_0320_MouseBrainTumors_CD151_x40_CD151_30_N3_ch01.tif	54.57			Itga6	21	Tumor	21_T3	Result of Orion_2018_0320_MouseBrainTumors_a6_x40_a6_21_T3_ch01.tif	144.966
	Itga3	22	NB	22_N4	Result of Orion_2018_0320_MouseBrainTumors_a3_x40_a3_22_N4_ch01.tif	49.21			CD151	30	NB	30_N4	Result of Orion_2018_0320_MouseBrainTumors_CD151_x40_CD151_30_N4_ch01.tif	49.983			Itga6	21	Tumor	21_T4	Result of Orion_2018_0320_MouseBrainTumors_a6_x40_a6_21_T4_ch01.tif	69.28
	Itga3	22	NB	22_N5	Result of Orion_2018_0320_MouseBrainTumors_a3_x40_a3_22_N5_ch01.tif	54.906			CD151	30	NB	30_N5	Result of Orion_2018_0320_MouseBrainTumors_CD151_x40_CD151_30_N5_ch01.tif	52.709			Itga6	21	Tumor	21_T5	Result of Orion_2018_0320_MouseBrainTumors_a6_x40_a6_21_T5_ch01.tif	96.46
	Itga3	22	Tumor	22_T1	Result of Orion_2018_0320_MouseBrainTumors_a3_x40_a3_22_T1_ch01.tif	49.393			CD151	30	NB	30_N6	Result of Orion_2018_0320_MouseBrainTumors_CD151_x40_CD151_30_N6_ch01.tif	37.5			Itga6	21	Tumor	21_T6	Result of Orion_2018_0320_MouseBrainTumors_a6_x40_a6_21_T6_ch01.tif	81.085
	Itga3	22	Tumor	22_T2	Result of Orion_2018_0320_MouseBrainTumors_a3_x40_a3_22_T2_ch01.tif	53.859			CD151	30	NB	30_N7	Result of Orion_2018_0320_MouseBrainTumors_CD151_x40_CD151_30_N7_ch01.tif	41.628			Itga6	21	Tumor	21_T7	Result of Orion_2018_0320_MouseBrainTumors_a6_x40_a6_21_T7_ch01.tif	52.856
	Itga3	22	Tumor	22_T3	Result of Orion_2018_0320_MouseBrainTumors_a3_x40_a3_22_T3_ch01.tif	44.921			CD151	30	Tumor	30_T1	Result of Orion_2018_0320_MouseBrainTumors_CD151_x40_CD151_30_T1_ch01.tif	53.486			Itga6	21	Tumor	21_T8	Result of Orion_2018_0320_MouseBrainTumors_a6_x40_a6_21_T8_ch01.tif	87.121
	Itga3	22	Tumor	22_T4	Result of Orion_2018_0320_MouseBrainTumors_a3_x40_a3_22_T4_ch01.tif	50.429			CD151	30	Tumor	30_T2	Result of Orion_2018_0320_MouseBrainTumors_CD151_x40_CD151_30_T2_ch01.tif	51.034			Itga6	21	NB	21_N1	Result of Orion_2018_0320_MouseBrainTumors_a6_x40_a6_21_N1_ch01.tif	69.807
	Itga3	22	Tumor	22_T5	Result of Orion_2018_0320_MouseBrainTumors_a3_x40_a3_22_T5_ch01.tif	41.929			CD151	30	Tumor	30_T3	Result of Orion_2018_0320_MouseBrainTumors_CD151_x40_CD151_30_T3_ch01.tif	67.196			Itga6	21	NB	21_N2	Result of Orion_2018_0320_MouseBrainTumors_a6_x40_a6_21_N2_ch01.tif	71.778
	Itga3	23	NB	23_N1	Result of Orion_2018_0320_MouseBrainTumors_a3_x40_a3_23_N1_ch01.tif	44.875			CD151	30	Tumor	30_T4	Result of Orion_2018_0320_MouseBrainTumors_CD151_x40_CD151_30_T4_ch01.tif	58.801			Itga6	21	NB	21_N3	Result of Orion_2018_0320_MouseBrainTumors_a6_x40_a6_21_N3_ch01.tif	79.435
	Itga3	23	NB	23_N2	Result of Orion_2018_0320_MouseBrainTumors_a3_x40_a3_23_N2_ch01.tif	51.076			CD151	30	Tumor	30_T5	Result of Orion_2018_0320_MouseBrainTumors_CD151_x40_CD151_30_T5_ch01.tif	57.911			Itga6	21	NB	21_N4	Result of Orion_2018_0320_MouseBrainTumors_a6_x40_a6_21_N4_ch01.tif	82.454
	Itga3	23	NB	23_N3	Result of Orion_2018_0320_MouseBrainTumors_a3_x40_a3_23_N3_ch01.tif	50.813			CD151	30	Tumor	30_T6	Result of Orion_2018_0320_MouseBrainTumors_CD151_x40_CD151_30_T6_ch01.tif	68.209			Itga6	21	NB	21_N5	Result of Orion_2018_0320_MouseBrainTumors_a6_x40_a6_21_N5_ch01.tif	59.657
	Itga3	23	NB	23_N4	Result of Orion_2018_0320_MouseBrainTumors_a3_x40_a3_23_N4_ch01.tif	45.411			CD151	33	NB	33_N1	Result of Orion_2018_0320_MouseBrainTumors_CD151_x40_CD151_33_N1_ch01.tif	40.709			Itga6	21	NB	21_N6	Result of Orion_2018_0320_MouseBrainTumors_a6_x40_a6_21_N6_ch01.tif	30.128
	Itga3	23	NB	23_N5	Result of Orion_2018_0320_MouseBrainTumors_a3_x40_a3_23_N5_ch01.tif	47.873			CD151	33	NB	33_N2	Result of Orion_2018_0320_MouseBrainTumors_CD151_x40_CD151_33_N2_ch01-1.tif	37.749			Itga6	21	NB	21_N7	Result of Orion_2018_0320_MouseBrainTumors_a6_x40_a6_21_N7_ch01.tif	40.636
	Itga3	23	NB	23_N6	Result of Orion_2018_0320_MouseBrainTumors_a3_x40_a3_23_N6_ch01.tif	52.06			CD151	33	NB	33_N3	Result of Orion_2018_0320_MouseBrainTumors_CD151_x40_CD151_33_N3_ch01.tif	38.821			Itga6	21	NB	21_N8	Result of Orion_2018_0320_MouseBrainTumors_a6_x40_a6_21_N8_ch01.tif	21.935
	Itga3	23	NB	23_N7	Result of Orion_2018_0320_MouseBrainTumors_a3_x40_a3_23_N7_ch01.tif	50.107			CD151	33	Tumor	33_T1	Result of Orion_2018_0320_MouseBrainTumors_CD151_x40_CD151_33_T1_ch01.tif	27.998			Itga6	22	Tumor	22_T1	Result of Orion_2018_0320_MouseBrainTumors_a6_x40_a6_22_T1_ch01.tif	48.19
	Itga3	23	NB	23_N8	Result of Orion_2018_0320_MouseBrainTumors_a3_x40_a3_23_N8_ch01.tif	58.746			CD151	33	Tumor	33_T2	Result of Orion_2018_0320_MouseBrainTumors_CD151_x40_CD151_33_T2_ch01.tif	27.189			Itga6	22	Tumor	22_T2	Result of Orion_2018_0320_MouseBrainTumors_a6_x40_a6_22_T2_ch01.tif	36.109
	Itga3	23	NB	23_N9	Result of Orion_2018_0320_MouseBrainTumors_a3_x40_a3_23_N9_ch01.tif	44.267			CD151	33	Tumor	33_T3	Result of Orion_2018_0320_MouseBrainTumors_CD151_x40_CD151_33_T3_ch01.tif	22.631			Itga6	22	Tumor	22_T3	Result of Orion_2018_0320_MouseBrainTumors_a6_x40_a6_22_T3_ch01.tif	31.616
	Itga3	23	NB	23_N10	Result of Orion_2018_0320_MouseBrainTumors_a3_x40_a3_23_N10_ch01.tif	52.606			CD151	33	Tumor	33_T4	Result of Orion_2018_0320_MouseBrainTumors_CD151_x40_CD151_33_T4_ch01.tif	27.078			Itga6	22	Tumor	22_T4	Result of Orion_2018_0320_MouseBrainTumors_a6_x40_a6_22_T4_ch01.tif	32.95
	Itga3	23	Tumor	23_T1	Result of Orion_2018_0320_MouseBrainTumors_a3_x40_a3_23_T1_ch01.tif	50.645			CD151	33	Tumor	33_T5	Result of Orion_2018_0320_MouseBrainTumors_CD151_x40_CD151_33_T5_ch01.tif	31.91			Itga6	22	Tumor	22_T5	Result of Orion_2018_0320_MouseBrainTumors_a6_x40_a6_22_T5_ch01.tif	40.358
	Itga3	23	Tumor	23_T2	Result of Orion_2018_0320_MouseBrainTumors_a3_x40_a3_23_T2_ch01.tif	54.995			CD151	33	Tumor	33_T6	Result of Orion_2018_0320_MouseBrainTumors_CD151_x40_CD151_33_T6_ch01.tif	35.464			Itga6	22	Tumor	22_T6	Result of Orion_2018_0320_MouseBrainTumors_a6_x40_a6_22_T6_ch01.tif	32.891
	Itga3	23	Tumor	23_T3	Result of Orion_2018_0320_MouseBrainTumors_a3_x40_a3_23_T3_ch01.tif	46.451			CD151	33	Tumor	33_T7	Result of Orion_2018_0320_MouseBrainTumors_CD151_x40_CD151_33_T7_ch01.tif	34.533			Itga6	22	Tumor	22_T7	Result of Orion_2018_0320_MouseBrainTumors_a6_x40_a6_22_T7_ch01.tif	36.771
	Itga3	23	Tumor	23_T4	Result of Orion_2018_0320_MouseBrainTumors_a3_x40_a3_23_T4_ch01.tif	32.966			CD151	34	NB	34_N3	Result of Orion_2018_0320_MouseBrainTumors_CD151_x40_CD151_34_N3_ch01.tif	24.369			Itga6	22	Tumor	22_T8	Result of Orion_2018_0320_MouseBrainTumors_a6_x40_a6_22_T8_ch01.tif	111.777
	Itga3	23	Tumor	23_T5	Result of Orion_2018_0320_MouseBrainTumors_a3_x40_a3_23_T5_ch01.tif	36.057			CD151	34	NB	34_N4	Result of Orion_2018_0320_MouseBrainTumors_CD151_x40_CD151_34_N4_ch01.tif	16.199			Itga6	22	NB	22_N1	Result of Orion_2018_0320_MouseBrainTumors_a6_x40_a6_22_N1_ch01.tif	60.659
	Itga3	23	Tumor	23_T6	Result of Orion_2018_0320_MouseBrainTumors_a3_x40_a3_23_T6_ch01.tif	47.234			CD151	34	NB	34_N5	Result of Orion_2018_0320_MouseBrainTumors_CD151_x40_CD151_34_N5_ch01.tif	21.538			Itga6	22	NB	22_N2	Result of Orion_2018_0320_MouseBrainTumors_a6_x40_a6_22_N2_ch01.tif	35.683
	Itga3	23	Tumor	23_T7	Result of Orion_2018_0320_MouseBrainTumors_a3_x40_a3_23_T7_ch01.tif	44.749			CD151	34	NB	34_N6	Result of Orion_2018_0320_MouseBrainTumors_CD151_x40_CD151_34_N6_ch01.tif	18.72			Itga6	22	NB	22_N3	Result of Orion_2018_0320_MouseBrainTumors_a6_x40_a6_22_N3_ch01.tif	39.014
	Itga3	23	Tumor	23_T8	Result of Orion_2018_0320_MouseBrainTumors_a3_x40_a3_23_T8_ch01.tif	49.692			CD151	34	Tumor	34_T1	Result of Orion_2018_0320_MouseBrainTumors_CD151_x40_CD151_34_T1_ch01.tif	10.979			Itga6	22	NB	22_N4	Result of Orion_2018_0320_MouseBrainTumors_a6_x40_a6_22_N4_ch01.tif	40.166
	Itga3	23	Tumor	23_T9	Result of Orion_2018_0320_MouseBrainTumors_a3_x40_a3_23_T9_ch01.tif	47.436			CD151	34	Tumor	34_T2	Result of Orion_2018_0320_MouseBrainTumors_CD151_x40_CD151_34_T2_ch01.tif	21.102			Itga6	22	NB	22_N5	Result of Orion_2018_0320_MouseBrainTumors_a6_x40_a6_22_N5_ch01.tif	42.215
	Itga3	30	NB	30_N1	Result of Orion_2018_0320_MouseBrainTumors_a3_x40_a3_30_N1_ch01.tif	25.299			CD151	34	Tumor	34_T3	Result of Orion_2018_0320_MouseBrainTumors_CD151_x40_CD151_34_T3_ch01.tif	19.762			Itga6	22	NB	22_N6	Result of Orion_2018_0320_MouseBrainTumors_a6_x40_a6_22_N6_ch01.tif	36.404
	Itga3	30	NB	30_N2	Result of Orion_2018_0320_MouseBrainTumors_a3_x40_a3_30_N2_ch01.tif	21.909			CD151	34	Tumor	34_T4	Result of Orion_2018_0320_MouseBrainTumors_CD151_x40_CD151_34_T4_ch01.tif	18.746			Itga6	22	NB	22_N7	Result of Orion_2018_0320_MouseBrainTumors_a6_x40_a6_22_N7_ch01.tif	31.562
	Itga3	30	NB	30_N3	Result of Orion_2018_0320_MouseBrainTumors_a3_x40_a3_30_N3_ch01.tif	18.457			CD151	34	Tumor	34_T6	Result of Orion_2018_0320_MouseBrainTumors_CD151_x40_CD151_34_T6_ch01.tif	23.595			Itga6	22	NB	22_N8	Result of Orion_2018_0320_MouseBrainTumors_a6_x40_a6_22_N8_ch01.tif	36.53
	Itga3	30	NB	30_N4	Result of Orion_2018_0320_MouseBrainTumors_a3_x40_a3_30_N4_ch01.tif	17.732			CD151	34	Tumor	34_T7	Result of Orion_2018_0320_MouseBrainTumors_CD151_x40_CD151_34_T7_ch01.tif	24.27			Itga6	23	Tumor	23_T1	Result of Orion_2018_0320_MouseBrainTumors_a6_x40_a6_23_T1_ch01.tif	28.029
	Itga3	30	NB	30_N5	Result of Orion_2018_0320_MouseBrainTumors_a3_x40_a3_30_N5_ch01.tif	23.7			CD151	34	Tumor	34_T8	Result of Orion_2018_0320_MouseBrainTumors_CD151_x40_CD151_34_T8_ch01.tif	23.589			Itga6	23	Tumor	23_T2	Result of Orion_2018_0320_MouseBrainTumors_a6_x40_a6_23_T2_ch01.tif	32.193
	Itga3	30	NB	30_N6	Result of Orion_2018_0320_MouseBrainTumors_a3_x40_a3_30_N6_ch01.tif	29.916			CD151	21	NB	21_N1	Result of Orion_2018_0320_MouseBrainTumors_CD151_x40_CD151_21_N1_ch01.tif	50.922			Itga6	23	Tumor	23_T3	Result of Orion_2018_0320_MouseBrainTumors_a6_x40_a6_23_T3_ch01.tif	37.793
	Itga3	30	Tumor	30_T1	Result of Orion_2018_0320_MouseBrainTumors_a3_x40_a3_30_T1_ch01.tif	28.398			CD151	21	NB	21_N2	Result of Orion_2018_0320_MouseBrainTumors_CD151_x40_CD151_21_N2_ch02.tif	49.425			Itga6	23	Tumor	23_T4	Result of Orion_2018_0320_MouseBrainTumors_a6_x40_a6_23_T4_ch01.tif	28.681
	Itga3	30	Tumor	30_T2	Result of Orion_2018_0320_MouseBrainTumors_a3_x40_a3_30_T2_ch01.tif	19.062			CD151	21	NB	21_N3	Result of Orion_2018_0320_MouseBrainTumors_CD151_x40_CD151_21_N3_ch02.tif	38.449			Itga6	23	Tumor	23_T6	Result of Orion_2018_0320_MouseBrainTumors_a6_x40_a6_23_T6_ch01.tif	40.184
	Itga3	30	Tumor	30_T3	Result of Orion_2018_0320_MouseBrainTumors_a3_x40_a3_30_T3_ch01.tif	16.935			CD151	21	NB	21_N4	Result of Orion_2018_0320_MouseBrainTumors_CD151_x40_CD151_21_N4_ch02.tif	39.601			Itga6	23	Tumor	23_T7	Result of Orion_2018_0320_MouseBrainTumors_a6_x40_a6_23_T7_ch01.tif	49.174
	Itga3	30	Tumor	30_T4	Result of Orion_2018_0320_MouseBrainTumors_a3_x40_a3_30_T4_ch01.tif	23.355			CD151	21	NB	21_N5	Result of Orion_2018_0320_MouseBrainTumors_CD151_x40_CD151_21_N5_ch01.tif	42.488			Itga6	23	Tumor	23_T8	Result of Orion_2018_0320_MouseBrainTumors_a6_x40_a6_23_T8_ch01.tif	45.804
	Itga3	30	Tumor	30_T5	Result of Orion_2018_0320_MouseBrainTumors_a3_x40_a3_30_T5_ch01.tif	28.973			CD151	21	NB	21_N6	Result of Orion_2018_0320_MouseBrainTumors_CD151_x40_CD151_21_N6_ch02.tif	30.475			Itga6	23	Tumor	23_T9	Result of Orion_2018_0320_MouseBrainTumors_a6_x40_a6_23_T9_ch01.tif	43.163
	Itga3	30	Tumor	30_T6	Result of Orion_2018_0320_MouseBrainTumors_a3_x40_a3_30_T6_ch01.tif	25.002			CD151	21	NB	21_N7	Result of Orion_2018_0320_MouseBrainTumors_CD151_x40_CD151_21_N7_ch02.tif	29.102			Itga6	23	Tumor	23_T10	Result of Orion_2018_0320_MouseBrainTumors_a6_x40_a6_23_T10_ch01.tif	42.521
	Itga3	33	NB	33_N1	Result of Orion_2018_0320_MouseBrainTumors_a3_x40_a3_33_N1_ch01.tif	30.013			CD151	21	NB	21_N8	Result of Orion_2018_0320_MouseBrainTumors_CD151_x40_CD151_21_N8_ch02.tif	33.142			Itga6	23	NB	23_N1	Result of Orion_2018_0320_MouseBrainTumors_a6_x40_a6_23_N1_ch01.tif	61.78
	Itga3	33	NB	33_N2	Result of Orion_2018_0320_MouseBrainTumors_a3_x40_a3_33_N2_ch01.tif	30.253			CD151	21	Tumor	21_T1	Result of Orion_2018_0320_MouseBrainTumors_CD151_x40_CD151_21_T1_ch01.tif	50.435			Itga6	23	NB	23_N2	Result of Orion_2018_0320_MouseBrainTumors_a6_x40_a6_23_N2_ch01.tif	59.031
	Itga3	33	NB	33_N3	Result of Orion_2018_0320_MouseBrainTumors_a3_x40_a3_33_N3_ch01.tif	21.972			CD151	21	Tumor	21_T2	Result of Orion_2018_0320_MouseBrainTumors_CD151_x40_CD151_21_T2_ch02.tif	44.854			Itga6	23	NB	23_N3	Result of Orion_2018_0320_MouseBrainTumors_a6_x40_a6_23_N3_ch01.tif	60.454
	Itga3	33	NB	33_N4	Result of Orion_2018_0320_MouseBrainTumors_a3_x40_a3_33_N4_ch01.tif	22.257			CD151	21	Tumor	21_T3	Result of Orion_2018_0320_MouseBrainTumors_CD151_x40_CD151_21_T3_ch02.tif	40.764			Itga6	23	NB	23_N4	Result of Orion_2018_0320_MouseBrainTumors_a6_x40_a6_23_N4_ch01.tif	62.277
	Itga3	33	NB	33_N5	Result of Orion_2018_0320_MouseBrainTumors_a3_x40_a3_33_N5_ch01.tif	28.947			CD151	21	Tumor	21_T4	Result of Orion_2018_0320_MouseBrainTumors_CD151_x40_CD151_21_T4_ch02.tif	40.024			Itga6	23	NB	23_N5	Result of Orion_2018_0320_MouseBrainTumors_a6_x40_a6_23_N5_ch01.tif	48.947
	Itga3	33	NB	33_N6	Result of Orion_2018_0320_MouseBrainTumors_a3_x40_a3_33_N6_ch01.tif	25.341			CD151	21	Tumor	21_T5	Result of Orion_2018_0320_MouseBrainTumors_CD151_x40_CD151_21_T5_ch02.tif	61.291			Itga6	23	NB	23_N6	Result of Orion_2018_0320_MouseBrainTumors_a6_x40_a6_23_N6_ch01.tif	66.139
	Itga3	33	NB	33_N7	Result of Orion_2018_0320_MouseBrainTumors_a3_x40_a3_33_N7_ch01.tif	30.946			CD151	21	Tumor	21_T6	Result of Orion_2018_0320_MouseBrainTumors_CD151_x40_CD151_21_T6_ch02.tif	54.264			Itga6	23	NB	23_N7	Result of Orion_2018_0320_MouseBrainTumors_a6_x40_a6_23_N7_ch01.tif	64.189
	Itga3	33	NB	33_N8	Result of Orion_2018_0320_MouseBrainTumors_a3_x40_a3_33_N8_ch01.tif	33.443			CD151	21	Tumor	21_T7	Result of Orion_2018_0320_MouseBrainTumors_CD151_x40_CD151_21_T7_ch02.tif	45.974			Itga6	23	NB	23_N8	Result of Orion_2018_0320_MouseBrainTumors_a6_x40_a6_23_N8_ch01.tif	65.083
	Itga3	33	Tumor	33_T1	Result of Orion_2018_0320_MouseBrainTumors_a3_x40_a3_33_T1_ch01.tif	27.016			CD151	21	Tumor	21_T8	Result of Orion_2018_0320_MouseBrainTumors_CD151_x40_CD151_21_T8_ch02.tif	41.939			Itga6	23	NB	23_N9	Result of Orion_2018_0320_MouseBrainTumors_a6_x40_a6_23_N9_ch01.tif	41.152
	Itga3	33	Tumor	33_T2	Result of Orion_2018_0320_MouseBrainTumors_a3_x40_a3_33_T2_ch01.tif	28.804			CD151	22	NB	22_N1	Result of Orion_2018_0320_MouseBrainTumors_CD151_x40_CD151_22_N1_ch01.tif	37.427			Itga6	25	Tumor	25_T1	Result of Orion_2018_0320_MouseBrainTumors_a6_x40_a6_25_T1_ch01.tif	51.483
	Itga3	33	Tumor	33_T3	Result of Orion_2018_0320_MouseBrainTumors_a3_x40_a3_33_T3_ch01.tif	18.425			CD151	22	NB	22_N2	Result of Orion_2018_0320_MouseBrainTumors_CD151_x40_CD151_22_N2_ch01.tif	42.899			Itga6	25	Tumor	25_T2	Result of Orion_2018_0320_MouseBrainTumors_a6_x40_a6_25_T2_ch01.tif	50.575
	Itga3	33	Tumor	33_T4	Result of Orion_2018_0320_MouseBrainTumors_a3_x40_a3_33_T4_ch01.tif	16.639			CD151	22	NB	22_N3	Result of Orion_2018_0320_MouseBrainTumors_CD151_x40_CD151_22_N3_ch01.tif	42.015			Itga6	25	Tumor	25_T3	Result of Orion_2018_0320_MouseBrainTumors_a6_x40_a6_25_T3_ch01.tif	69.47
	Itga3	33	Tumor	33_T5	Result of Orion_2018_0320_MouseBrainTumors_a3_x40_a3_33_T5_ch01.tif	14.606			CD151	22	NB	22_N4	Result of Orion_2018_0320_MouseBrainTumors_CD151_x40_CD151_22_N4_ch01.tif	36.833			Itga6	25	Tumor	25_T4	Result of Orion_2018_0320_MouseBrainTumors_a6_x40_a6_25_T4_ch01.tif	65.349
	Itga3	33	Tumor	33_T6	Result of Orion_2018_0320_MouseBrainTumors_a3_x40_a3_33_T6_ch01.tif	17.577			CD151	22	NB	22_N5	Result of Orion_2018_0320_MouseBrainTumors_CD151_x40_CD151_22_N5_ch01.tif	35.799			Itga6	25	Tumor	25_T5	Result of Orion_2018_0320_MouseBrainTumors_a6_x40_a6_25_T5_ch01.tif	59.564
	Itga3	33	Tumor	33_T7	Result of Orion_2018_0320_MouseBrainTumors_a3_x40_a3_33_T7_ch01.tif	16.05			CD151	22	NB	22_N6	Result of Orion_2018_0320_MouseBrainTumors_CD151_x40_CD151_22_N6_ch01.tif	34.256			Itga6	25	Tumor	25_T6	Result of Orion_2018_0320_MouseBrainTumors_a6_x40_a6_25_T6_ch01.tif	59.534
	Itga3	33	Tumor	33_T8	Result of Orion_2018_0320_MouseBrainTumors_a3_x40_a3_33_T8_ch01.tif	15.29			CD151	22	NB	22_N7	Result of Orion_2018_0320_MouseBrainTumors_CD151_x40_CD151_22_N7_ch01.tif	30.422			Itga6	25	NB	25_N1	Result of Orion_2018_0320_MouseBrainTumors_a6_x40_a6_25_N1_ch01.tif	66.48
	Itga3	21	NB	21_N1	Result of Orion_2018_0320_MouseBrainTumors_a3_x40_a3_17_N1_ch01.tif	42.841			CD151	22	NB	22_N8	Result of Orion_2018_0320_MouseBrainTumors_CD151_x40_CD151_22_N8_ch01.tif	40.01			Itga6	25	NB	25_N2	Result of Orion_2018_0320_MouseBrainTumors_a6_x40_a6_25_N2_ch01.tif	63.13
	Itga3	21	NB	21_N2	Result of Orion_2018_0320_MouseBrainTumors_a3_x40_a3_17_N2_ch01.tif	43.458			CD151	22	Tumor	22_T1	Result of Orion_2018_0320_MouseBrainTumors_CD151_x40_CD151_22_T1_ch01.tif	52.616			Itga6	25	NB	25_N3	Result of Orion_2018_0320_MouseBrainTumors_a6_x40_a6_25_N3_ch01.tif	58.58
	Itga3	21	NB	21_N3	Result of Orion_2018_0320_MouseBrainTumors_a3_x40_a3_17_N3_ch01.tif	35.491			CD151	22	Tumor	22_T2	Result of Orion_2018_0320_MouseBrainTumors_CD151_x40_CD151_22_T2_ch01.tif	50.096			Itga6	25	NB	25_N4	Result of Orion_2018_0320_MouseBrainTumors_a6_x40_a6_25_N4_ch01.tif	47.481
	Itga3	21	NB	21_N4	Result of Orion_2018_0320_MouseBrainTumors_a3_x40_a3_17_N4_ch01.tif	43.72			CD151	22	Tumor	22_T3	Result of Orion_2018_0320_MouseBrainTumors_CD151_x40_CD151_22_T3_ch01.tif	44.78			Itga6	25	NB	25_N5	Result of Orion_2018_0320_MouseBrainTumors_a6_x40_a6_25_N5_ch01.tif	66.133
	Itga3	21	NB	21_N5	Result of Orion_2018_0320_MouseBrainTumors_a3_x40_a3_17_N5_ch01.tif	45.843			CD151	22	Tumor	22_T4	Result of Orion_2018_0320_MouseBrainTumors_CD151_x40_CD151_22_T4_ch01.tif	51.544			Itga6	25	NB	25_N6	Result of Orion_2018_0320_MouseBrainTumors_a6_x40_a6_25_N6_ch01.tif	56.834
	Itga3	21	NB	21_N6	Result of Orion_2018_0320_MouseBrainTumors_a3_x40_a3_17_N6_ch01.tif	42.298			CD151	22	Tumor	22_T5	Result of Orion_2018_0320_MouseBrainTumors_CD151_x40_CD151_22_T5_ch01.tif	47.431			Itga6	30	Tumor	30_T1	Result of Orion_2018_0320_MouseBrainTumors_a6_x40_a6_30_T1_ch01.tif	26.287
	Itga3	21	NB	21_N7	Result of Orion_2018_0320_MouseBrainTumors_a3_x40_a3_17_N7_ch01.tif	46.071			CD151	22	Tumor	22_T6	Result of Orion_2018_0320_MouseBrainTumors_CD151_x40_CD151_22_T6_ch01.tif	52.63			Itga6	30	Tumor	30_T2	Result of Orion_2018_0320_MouseBrainTumors_a6_x40_a6_30_T2_ch01.tif	33.192
	Itga3	21	NB	21_N8	Result of Orion_2018_0320_MouseBrainTumors_a3_x40_a3_17_N8_ch01.tif	36.637			CD151	22	Tumor	22_T7	Result of Orion_2018_0320_MouseBrainTumors_CD151_x40_CD151_22_T7_ch01.tif	57.061			Itga6	30	Tumor	30_T3	Result of Orion_2018_0320_MouseBrainTumors_a6_x40_a6_30_T3_ch01.tif	36.666
	Itga3	21	NB	21_N9	Result of Orion_2018_0320_MouseBrainTumors_a3_x40_a3_17_N9_ch01.tif	44.317			CD151	22	Tumor	22_T8	Result of Orion_2018_0320_MouseBrainTumors_CD151_x40_CD151_22_T8_ch01.tif	42.55			Itga6	30	Tumor	30_T4	Result of Orion_2018_0320_MouseBrainTumors_a6_x40_a6_30_T4_ch01.tif	34.902
	Itga3	21	NB	21_N10	Result of Orion_2018_0320_MouseBrainTumors_a3_x40_a3_17_N10_ch01.tif	49.524			CD151	23	NB	23_N1	Result of Orion_2018_0320_MouseBrainTumors_CD151_x40_CD151_23_N1_ch01.tif	21.804			Itga6	30	Tumor	30_T5	Result of Orion_2018_0320_MouseBrainTumors_a6_x40_a6_30_T5_ch01.tif	25.589
	Itga3	21	Tumor	21_T1	Result of Orion_2018_0320_MouseBrainTumors_a3_x40_a3_17_T1_ch01.tif	43.894			CD151	23	NB	23_N2	Result of Orion_2018_0320_MouseBrainTumors_CD151_x40_CD151_23_N2_ch01.tif	21.959			Itga6	30	Tumor	30_T6	Result of Orion_2018_0320_MouseBrainTumors_a6_x40_a6_30_T6_ch01.tif	25.698
	Itga3	21	Tumor	21_T2	Result of Orion_2018_0320_MouseBrainTumors_a3_x40_a3_17_T2_ch01.tif	53.644			CD151	23	NB	23_N3	Result of Orion_2018_0320_MouseBrainTumors_CD151_x40_CD151_23_N3_ch01.tif	23.205			Itga6	30	Tumor	30_T7	Result of Orion_2018_0320_MouseBrainTumors_a6_x40_a6_30_T7_ch01.tif	34.894
	Itga3	21	Tumor	21_T3	Result of Orion_2018_0320_MouseBrainTumors_a3_x40_a3_17_T3_ch01.tif	53.208			CD151	23	NB	23_N4	Result of Orion_2018_0320_MouseBrainTumors_CD151_x40_CD151_23_N4_ch01.tif	21.708			Itga6	30	NB	30_N5	Result of Orion_2018_0320_MouseBrainTumors_a6_x40_a6_30_N5_ch01.tif	68.928
	Itga3	21	Tumor	21_T4	Result of Orion_2018_0320_MouseBrainTumors_a3_x40_a3_17_T4_ch01.tif	55.228			CD151	23	NB	23_N5	Result of Orion_2018_0320_MouseBrainTumors_CD151_x40_CD151_23_N5_ch01.tif	28.7			Itga6	30	NB	30_N6	Result of Orion_2018_0320_MouseBrainTumors_a6_x40_a6_30_N6_ch01.tif	67.858
	Itga3	21	Tumor	21_T5	Result of Orion_2018_0320_MouseBrainTumors_a3_x40_a3_17_T5_ch01.tif	48.692			CD151	23	NB	23_N6	Result of Orion_2018_0320_MouseBrainTumors_CD151_x40_CD151_23_N6_ch01.tif	23.398			Itga6	30	NB	30_N7	Result of Orion_2018_0320_MouseBrainTumors_a6_x40_a6_30_N7_ch01.tif	53.248
	Itga3	21	Tumor	21_T6	Result of Orion_2018_0320_MouseBrainTumors_a3_x40_a3_17_T6_ch01.tif	51.571			CD151	23	NB	23_N7	Result of Orion_2018_0320_MouseBrainTumors_CD151_x40_CD151_23_N7_ch01.tif	18.161			Itga6	34	Tumor	34_T1	Result of Orion_2018_0320_MouseBrainTumors_a6_x40_a6_34_T1_ch01.tif	71.666
	Itga3	21	Tumor	21_T7	Result of Orion_2018_0320_MouseBrainTumors_a3_x40_a3_17_T7_ch01.tif	45.175			CD151	23	NB	23_N8	Result of Orion_2018_0320_MouseBrainTumors_CD151_x40_CD151_23_N8_ch01.tif	22.413			Itga6	34	Tumor	34_T2	Result of Orion_2018_0320_MouseBrainTumors_a6_x40_a6_34_T2_ch01.tif	64.453
	Itga3	21	Tumor	21_T8	Result of Orion_2018_0320_MouseBrainTumors_a3_x40_a3_17_T8_ch01.tif	53.302			CD151	23	Tumor	23_T1	Result of Orion_2018_0320_MouseBrainTumors_CD151_x40_CD151_23_T1_ch01.tif	18.772			Itga6	34	Tumor	34_T3	Result of Orion_2018_0320_MouseBrainTumors_a6_x40_a6_34_T3_ch01.tif	54.868
	Itga3	21	Tumor	21_T9	Result of Orion_2018_0320_MouseBrainTumors_a3_x40_a3_17_T9_ch01.tif	51.249			CD151	23	Tumor	23_T2	Result of Orion_2018_0320_MouseBrainTumors_CD151_x40_CD151_23_T2_ch01.tif	18.112			Itga6	34	Tumor	34_T4	Result of Orion_2018_0320_MouseBrainTumors_a6_x40_a6_34_T4_ch01.tif	54.879
	Itga3	21	Tumor	21_T10	Result of Orion_2018_0320_MouseBrainTumors_a3_x40_a3_17_T10_ch01.tif	45.802			CD151	23	Tumor	23_T3	Result of Orion_2018_0320_MouseBrainTumors_CD151_x40_CD151_23_T3_ch01.tif	20.11			Itga6	34	Tumor	34_T5	Result of Orion_2018_0320_MouseBrainTumors_a6_x40_a6_34_T5_ch01.tif	50.284
	Itga3	34	NB	34_N1	Result of Orion_2018_0320_MouseBrainTumors_a3_x40_a3_34_N1_ch01.tif	26.968			CD151	23	Tumor	23_T4	Result of Orion_2018_0320_MouseBrainTumors_CD151_x40_CD151_23_T4_ch01.tif	19.779			Itga6	34	Tumor	34_T6	Result of Orion_2018_0320_MouseBrainTumors_a6_x40_a6_34_T6_ch01.tif	65.089
	Itga3	34	NB	34_N2	Result of Orion_2018_0320_MouseBrainTumors_a3_x40_a3_34_N2_ch01.tif	25.006			CD151	23	Tumor	23_T5	Result of Orion_2018_0320_MouseBrainTumors_CD151_x40_CD151_23_T5_ch01.tif	16.262			Itga6	34	Tumor	34_T7	Result of Orion_2018_0320_MouseBrainTumors_a6_x40_a6_34_T7_ch01.tif	72.1
	Itga3	34	NB	34_N3	Result of Orion_2018_0320_MouseBrainTumors_a3_x40_a3_34_N3_ch01.tif	27.066			CD151	23	Tumor	23_T6	Result of Orion_2018_0320_MouseBrainTumors_CD151_x40_CD151_23_T6_ch01.tif	18.558			Itga6	34	Tumor	34_T8	Result of Orion_2018_0320_MouseBrainTumors_a6_x40_a6_34_T8_ch01.tif	60.318
	Itga3	34	NB	34_N4	Result of Orion_2018_0320_MouseBrainTumors_a3_x40_a3_34_N4_ch01.tif	22.528			CD151	23	Tumor	23_T7	Result of Orion_2018_0320_MouseBrainTumors_CD151_x40_CD151_23_T7_ch01.tif	17.158			Itga6	34	NB	34_N1	Result of Orion_2018_0320_MouseBrainTumors_a6_x40_a6_34_N1_ch01.tif	255
	Itga3	34	NB	34_N5	Result of Orion_2018_0320_MouseBrainTumors_a3_x40_a3_34_N5_ch01.tif	27.607			CD151	23	Tumor	23_T8	Result of Orion_2018_0320_MouseBrainTumors_CD151_x40_CD151_23_T8_ch01.tif	18.712			Itga6	34	NB	34_N2	Result of Orion_2018_0320_MouseBrainTumors_a6_x40_a6_34_N2_ch01.tif	51.911
	Itga3	34	NB	34_N6	Result of Orion_2018_0320_MouseBrainTumors_a3_x40_a3_34_N6_ch01.tif	36.643			CD151	25	NB	25_N1	Result of Orion_2018_0320_MouseBrainTumors_CD151_x40_CD151_25_N1_ch01.tif	11.663			Itga6	34	NB	34_N3	Result of Orion_2018_0320_MouseBrainTumors_a6_x40_a6_34_N3_ch01.tif	46.105
	Itga3	34	Tumor	34_T1	Result of Orion_2018_0320_MouseBrainTumors_a3_x40_a3_34_T1_ch01.tif	41.625			CD151	25	NB	25_N2	Result of Orion_2018_0320_MouseBrainTumors_CD151_x40_CD151_25_N2_ch01.tif	12.545			Itga6	34	NB	34_N4	Result of Orion_2018_0320_MouseBrainTumors_a6_x40_a6_34_N4_ch01.tif	48.48
	Itga3	34	Tumor	34_T2	Result of Orion_2018_0320_MouseBrainTumors_a3_x40_a3_34_T2_ch01.tif	45.322			CD151	25	NB	25_N3	Result of Orion_2018_0320_MouseBrainTumors_CD151_x40_CD151_25_N3_ch01.tif	14.078			Itga6	34	NB	34_N6	Result of Orion_2018_0320_MouseBrainTumors_a6_x40_a6_34_N6_ch01.tif	53.307
	Itga3	34	Tumor	34_T3	Result of Orion_2018_0320_MouseBrainTumors_a3_x40_a3_34_T3_ch01.tif	39.268			CD151	25	NB	25_N4	Result of Orion_2018_0320_MouseBrainTumors_CD151_x40_CD151_25_N4_ch01.tif	16.505			Itga6	34	NB	34_N8	Result of Orion_2018_0320_MouseBrainTumors_a6_x40_a6_34_N8_ch01.tif	48.996
	Itga3	34	Tumor	34_T4	Result of Orion_2018_0320_MouseBrainTumors_a3_x40_a3_34_T4_ch01.tif	38.06			CD151	25	Tumor	25_T1	Result of Orion_2018_0320_MouseBrainTumors_CD151_x40_CD151_25_T1_ch01.tif	12.213			Itga6	33	Tumor	33_T1	Result of Orion_2018_0320_MouseBrainTumors_a6_x40_a6_33_T1_ch01.tif	34.263
	Itga3	34	Tumor	34_T5	Result of Orion_2018_0320_MouseBrainTumors_a3_x40_a3_34_T5_ch01.tif	45.076			CD151	25	Tumor	25_T2	Result of Orion_2018_0320_MouseBrainTumors_CD151_x40_CD151_25_T2_ch01.tif	15.786			Itga6	33	Tumor	33_T2	Result of Orion_2018_0320_MouseBrainTumors_a6_x40_a6_33_T2_ch01.tif	54.652
	Itga3	34	Tumor	34_T6	Result of Orion_2018_0320_MouseBrainTumors_a3_x40_a3_34_T6_ch01.tif	51.234			CD151	25	Tumor	25_T3	Result of Orion_2018_0320_MouseBrainTumors_CD151_x40_CD151_25_T3_ch01.tif	15.359			Itga6	33	Tumor	33_T3	Result of Orion_2018_0320_MouseBrainTumors_a6_x40_a6_33_T3_ch01.tif	37.001
									CD151	25	Tumor	25_T4	Result of Orion_2018_0320_MouseBrainTumors_CD151_x40_CD151_25_T4_ch01.tif	13.023			Itga6	33	Tumor	33_T5	Result of Orion_2018_0320_MouseBrainTumors_a6_x40_a6_33_T5_ch01.tif	33.5
																	Itga6	33	Tumor	33_T6	Result of Orion_2018_0320_MouseBrainTumors_a6_x40_a6_33_T6_ch01.tif	28.402
																	Itga6	33	Tumor	33_T7	Result of Orion_2018_0320_MouseBrainTumors_a6_x40_a6_33_T7_ch01.tif	25.156
																	Itga6	33	NB	33_N1	Result of Orion_2018_0320_MouseBrainTumors_a6_x40_a6_33_N1_ch01.tif	38.136
																	Itga6	33	NB	33_N2	Result of Orion_2018_0320_MouseBrainTumors_a6_x40_a6_33_N2_ch01.tif	41.659
																	Itga6	33	NB	33_N3	Result of Orion_2018_0320_MouseBrainTumors_a6_x40_a6_33_N3_ch01.tif	49.444
																	Itga6	33	NB	33_N4	Result of Orion_2018_0320_MouseBrainTumors_a6_x40_a6_33_N4_ch01.tif	47.81
																	Itga6	33	NB	33_N6	Result of Orion_2018_0320_MouseBrainTumors_a6_x40_a6_33_N6_ch01.tif	43.971
																	Itga6	33	NB	33_N8	Result of Orion_2018_0320_MouseBrainTumors_a6_x40_a6_33_N8_ch01.tif	44.994

## Sheet: Fig3
Fig3a & b
	anti-integrin alpha3 Ab treatment
	% tube number_NEC (623)			% tube number_TEC(ccf2445)			% sprout number_TEC(ccf2445)
	mIgG	anti-Integrin a3 Ab		mIgG	anti-Integrin a3 Ab		mIgG	anti-Integrin a3 Ab
	69.93	69.93		70.59	64.71		116.75	55.84
	69.93	58.28		123.53	41.18		95.43	39.59
	81.59	69.93		94.12	52.94		76.14	38.58
	69.93	58.28		88.24	23.53		97.46	37.56
	58.28	81.59		76.47	47.06		113.71	20.3
	69.93	58.28		94.12	82.35		100.51	36.55
	151.52	104.9		147.06	64.71
	128.21	104.9		111.76	76.47
	139.86	81.59		117.65	47.06
	116.55	69.93		105.88	35.29
	128.21			94.12	52.94
	116.55			82.35
Fig3c & d
	anti-integrin alpha6 Ab treatment
	% tube number_NEC (623)			% tube number_TEC(ccf2445)			% sprout number_TEC(ccf2445)
	Rat IgG	anti-Integrin a6 Ab		Rat IgG	anti-Integrin a6 Ab		Rat IgG	anti-Integrin a6 Ab
	143.78	28.76		86.15	80		80.1	64.98
	107.84	7.19		135.38	123.08		89.16	104.28
	115.03	14.38		80	80		110.32	78.59
	122.21	7.19		80	80		110.32	89.16
	71.89	0		73.85	80		119.39	86.14
	143.78	21.57		172.31	92.31		90.68	113.34
	71.89	0		98.46	104.62
	86.27	28.76		98.46	104.62
	107.84	28.76		98.46	80
	64.7	21.57		92.31	92.31
	100.65	0		92.31	49.23
	64.7	7.19		92.31	110.77

## Sheet: Fig4
Fig4a -c
	ccf4259			ccf4268			ccf4272			DI247
	File	Area%		File Name	Area%		File Name	Area%		File Name	Area%
	Orion_2018_0627_GBM_a3AbInject_ccf4259_x20_mIgG_3B_9_ch00.tif	1.876		Orion_2018_0627_GBM_a3AbInject_ccf4268_x20_mIgG_ccf4268_4B_8_ch00.tif	13.016		Orion_2018_0627_GBM_a3AbInject_ccf4272_x20_mIgG_ccf4272_7B_9_ch00.tif	10.349		Orion_2018_0627_GBM_a3AbInject_DI247_x20_mIgG_DI247_9B_9_ch00.tif	1.038
	Orion_2018_0627_GBM_a3AbInject_ccf4259_x20_mIgG_3B_8_ch00.tif	1.159		Orion_2018_0627_GBM_a3AbInject_ccf4268_x20_mIgG_ccf4268_4B_7_ch00.tif	22.278		Orion_2018_0627_GBM_a3AbInject_ccf4272_x20_mIgG_ccf4272_7B_8_ch00.tif	13.472		Orion_2018_0627_GBM_a3AbInject_DI247_x20_mIgG_DI247_9B_8_ch00.tif	1.728
	Orion_2018_0627_GBM_a3AbInject_ccf4259_x20_mIgG_3B_7_ch00.tif	6.122		Orion_2018_0627_GBM_a3AbInject_ccf4268_x20_mIgG_ccf4268_4B_6_ch00.tif	16.918		Orion_2018_0627_GBM_a3AbInject_ccf4272_x20_mIgG_ccf4272_7B_7_ch00.tif	14.737		Orion_2018_0627_GBM_a3AbInject_DI247_x20_mIgG_DI247_9B_7_ch00.tif	0.761
	Orion_2018_0627_GBM_a3AbInject_ccf4259_x20_mIgG_3B_6_ch00.tif	17.33		Orion_2018_0627_GBM_a3AbInject_ccf4268_x20_mIgG_ccf4268_4B_5_ch00.tif	21.649		Orion_2018_0627_GBM_a3AbInject_ccf4272_x20_mIgG_ccf4272_7B_6_ch00.tif	7.866		Orion_2018_0627_GBM_a3AbInject_DI247_x20_mIgG_DI247_9B_6_ch00.tif	4.47
	Orion_2018_0627_GBM_a3AbInject_ccf4259_x20_mIgG_3B_5_ch00.tif	2.992		Orion_2018_0627_GBM_a3AbInject_ccf4268_x20_mIgG_ccf4268_4B_4_ch00.tif	7.239		Orion_2018_0627_GBM_a3AbInject_ccf4272_x20_mIgG_ccf4272_7B_5_ch00.tif	3.059		Orion_2018_0627_GBM_a3AbInject_DI247_x20_mIgG_DI247_9B_5_ch00.tif	0.505
	Orion_2018_0627_GBM_a3AbInject_ccf4259_x20_mIgG_3B_4_ch00.tif	3.571		Orion_2018_0627_GBM_a3AbInject_ccf4268_x20_mIgG_ccf4268_4B_3_ch00.tif	27.371		Orion_2018_0627_GBM_a3AbInject_ccf4272_x20_mIgG_ccf4272_7B_4_ch00.tif	3.762		Orion_2018_0627_GBM_a3AbInject_DI247_x20_mIgG_DI247_9B_4_ch00.tif	0.566
	Orion_2018_0627_GBM_a3AbInject_ccf4259_x20_mIgG_3B_3_ch00.tif	3.196		Orion_2018_0627_GBM_a3AbInject_ccf4268_x20_mIgG_ccf4268_4B_2_ch00.tif	18.137		Orion_2018_0627_GBM_a3AbInject_ccf4272_x20_mIgG_ccf4272_7B_3_ch00.tif	7.253		Orion_2018_0627_GBM_a3AbInject_DI247_x20_mIgG_DI247_9B_3_ch00.tif	0.456
	Orion_2018_0627_GBM_a3AbInject_ccf4259_x20_mIgG_3B_2_ch00.tif	2.956		Orion_2018_0627_GBM_a3AbInject_ccf4268_x20_mIgG_ccf4268_4B_1_ch00.tif	12.752		Orion_2018_0627_GBM_a3AbInject_ccf4272_x20_mIgG_ccf4272_7B_2_ch00.tif	1.918		Orion_2018_0627_GBM_a3AbInject_DI247_x20_mIgG_DI247_9B_2_ch00.tif	0.792
	Orion_2018_0627_GBM_a3AbInject_ccf4259_x20_mIgG_3B_1_ch00.tif	4.148		Orion_2018_0627_GBM_a3AbInject_ccf4268_x20_mIgG_ccf4268_4A_9_ch00.tif	8.329		Orion_2018_0627_GBM_a3AbInject_ccf4272_x20_mIgG_ccf4272_7B_1_ch00.tif	10.993		Orion_2018_0627_GBM_a3AbInject_DI247_x20_mIgG_DI247_9B_1_ch00.tif	1.492
	Orion_2018_0627_GBM_a3AbInject_ccf4259_x20_mIgG_3A_8_ch00.tif	1.858		Orion_2018_0627_GBM_a3AbInject_ccf4268_x20_mIgG_ccf4268_4A_8_ch00.tif	7.313		Orion_2018_0627_GBM_a3AbInject_ccf4272_x20_mIgG_ccf4272_7B_13_ch00.tif	10.538		Orion_2018_0627_GBM_a3AbInject_DI247_x20_mIgG_DI247_9B_18_ch00.tif	0.711
	Orion_2018_0627_GBM_a3AbInject_ccf4259_x20_mIgG_3A_7_ch00.tif	4.127		Orion_2018_0627_GBM_a3AbInject_ccf4268_x20_mIgG_ccf4268_4A_7_ch00.tif	19.455		Orion_2018_0627_GBM_a3AbInject_ccf4272_x20_mIgG_ccf4272_7B_12_ch00.tif	4.771		Orion_2018_0627_GBM_a3AbInject_DI247_x20_mIgG_DI247_9B_17_ch00.tif	2.911
	Orion_2018_0627_GBM_a3AbInject_ccf4259_x20_mIgG_3A_6_ch00.tif	4.776		Orion_2018_0627_GBM_a3AbInject_ccf4268_x20_mIgG_ccf4268_4A_6_ch00.tif	15.253		Orion_2018_0627_GBM_a3AbInject_ccf4272_x20_mIgG_ccf4272_7B_13_ch00.tif	4.552		Orion_2018_0627_GBM_a3AbInject_DI247_x20_mIgG_DI247_9B_16_ch00.tif	1.472
	Orion_2018_0627_GBM_a3AbInject_ccf4259_x20_mIgG_3A_5_ch00.tif	1.474		Orion_2018_0627_GBM_a3AbInject_ccf4268_x20_mIgG_ccf4268_4A_5_ch00.tif	23.895		Orion_2018_0627_GBM_a3AbInject_ccf4272_x20_mIgG_ccf4272_7B_11_ch00.tif	10.122		Orion_2018_0627_GBM_a3AbInject_DI247_x20_mIgG_DI247_9B_15_ch00.tif	4.151
	Orion_2018_0627_GBM_a3AbInject_ccf4259_x20_mIgG_3A_4_ch00.tif	2.084		Orion_2018_0627_GBM_a3AbInject_ccf4268_x20_mIgG_ccf4268_4A_4_ch00.tif	15.858		Orion_2018_0627_GBM_a3AbInject_ccf4272_x20_mIgG_ccf4272_7B_10_ch00.tif	4.706		Orion_2018_0627_GBM_a3AbInject_DI247_x20_mIgG_DI247_9B_14_ch00.tif	0.631
	Orion_2018_0627_GBM_a3AbInject_ccf4259_x20_mIgG_3A_3_ch00.tif	3.133		Orion_2018_0627_GBM_a3AbInject_ccf4268_x20_mIgG_ccf4268_4A_3_ch00.tif	25.382		Orion_2018_0627_GBM_a3AbInject_ccf4272_x20_mIgG_ccf4272_7A_9_ch00.tif	10.35		Orion_2018_0627_GBM_a3AbInject_DI247_x20_mIgG_DI247_9B_13_ch00.tif	1.854
	Orion_2018_0627_GBM_a3AbInject_ccf4259_x20_mIgG_3A_2_ch00.tif	11.285		Orion_2018_0627_GBM_a3AbInject_ccf4268_x20_mIgG_ccf4268_4A_2_ch00.tif	6.16		Orion_2018_0627_GBM_a3AbInject_ccf4272_x20_mIgG_ccf4272_7A_8_ch00.tif	1.486		Orion_2018_0627_GBM_a3AbInject_DI247_x20_mIgG_DI247_9B_12_ch00.tif	3.317
	Orion_2018_0627_GBM_a3AbInject_ccf4259_x20_mIgG_3A_1_ch00.tif	0.781		Orion_2018_0627_GBM_a3AbInject_ccf4268_x20_mIgG_ccf4268_4A_1_ch00.tif	8.056		Orion_2018_0627_GBM_a3AbInject_ccf4272_x20_mIgG_ccf4272_7A_7_ch00.tif	9.191		Orion_2018_0627_GBM_a3AbInject_DI247_x20_mIgG_DI247_9B_11_ch00.tif	13.933
	Orion_2018_0627_GBM_a3AbInject_ccf4259_x20_mIgG_2B_9_ch00.tif	1.339		Orion_2018_0627_GBM_a3AbInject_ccf4268_x20_mIgG_9B_9_ch00.tif	6.763		Orion_2018_0627_GBM_a3AbInject_ccf4272_x20_mIgG_ccf4272_7A_6_ch00.tif	6.148		Orion_2018_0627_GBM_a3AbInject_DI247_x20_mIgG_DI247_9B_10_ch00.tif	3.611
	Orion_2018_0627_GBM_a3AbInject_ccf4259_x20_mIgG_2B_8_ch00.tif	4.361		Orion_2018_0627_GBM_a3AbInject_ccf4268_x20_mIgG_9B_8_ch00.tif	11.898		Orion_2018_0627_GBM_a3AbInject_ccf4272_x20_mIgG_ccf4272_7A_5_ch00.tif	2.488		Orion_2018_0627_GBM_a3AbInject_DI247_x20_mIgG_DI247_9A_9_ch00.tif	3.101
	Orion_2018_0627_GBM_a3AbInject_ccf4259_x20_mIgG_2B_7_ch00.tif	2.636		Orion_2018_0627_GBM_a3AbInject_ccf4268_x20_mIgG_9B_7_ch00.tif	1.938		Orion_2018_0627_GBM_a3AbInject_ccf4272_x20_mIgG_ccf4272_7A_4_ch00.tif	5.197		Orion_2018_0627_GBM_a3AbInject_DI247_x20_mIgG_DI247_9A_8_ch00.tif	3.027
	Orion_2018_0627_GBM_a3AbInject_ccf4259_x20_mIgG_2B_6_ch00.tif	2.427		Orion_2018_0627_GBM_a3AbInject_ccf4268_x20_mIgG_9B_6_ch00.tif	27.559		Orion_2018_0627_GBM_a3AbInject_ccf4272_x20_mIgG_ccf4272_7A_3_ch00.tif	6.693		Orion_2018_0627_GBM_a3AbInject_DI247_x20_mIgG_DI247_9A_7_ch00.tif	2.748
	Orion_2018_0627_GBM_a3AbInject_ccf4259_x20_mIgG_2B_5_ch00.tif	2.452		Orion_2018_0627_GBM_a3AbInject_ccf4268_x20_mIgG_9B_5_ch00.tif	4.801		Orion_2018_0627_GBM_a3AbInject_ccf4272_x20_mIgG_ccf4272_7A_2_ch00.tif	8.483		Orion_2018_0627_GBM_a3AbInject_DI247_x20_mIgG_DI247_9A_6_ch00.tif	6.508
	Orion_2018_0627_GBM_a3AbInject_ccf4259_x20_mIgG_2B_4_ch00.tif	5.202		Orion_2018_0627_GBM_a3AbInject_ccf4268_x20_mIgG_9B_4_ch00.tif	6.423		Orion_2018_0627_GBM_a3AbInject_ccf4272_x20_mIgG_ccf4272_7A_1_ch00.tif	9.343		Orion_2018_0627_GBM_a3AbInject_DI247_x20_mIgG_DI247_9A_5_ch00.tif	1.064
	Orion_2018_0627_GBM_a3AbInject_ccf4259_x20_mIgG_2B_3_ch00.tif	2.388		Orion_2018_0627_GBM_a3AbInject_ccf4268_x20_mIgG_9B_3_ch00.tif	11.469		Orion_2018_0627_GBM_a3AbInject_ccf4272_x20_mIgG_ccf4272_7A_14_ch00.tif	8.489		Orion_2018_0627_GBM_a3AbInject_DI247_x20_mIgG_DI247_9A_4_ch00.tif	3.857
	Orion_2018_0627_GBM_a3AbInject_ccf4259_x20_mIgG_2B_2_ch00.tif	7.246		Orion_2018_0627_GBM_a3AbInject_ccf4268_x20_mIgG_9B_2_ch00.tif	2.323		Orion_2018_0627_GBM_a3AbInject_ccf4272_x20_mIgG_ccf4272_7A_13_ch00.tif	4.242		Orion_2018_0627_GBM_a3AbInject_DI247_x20_mIgG_DI247_9A_3_ch00.tif	4.658
	Orion_2018_0627_GBM_a3AbInject_ccf4259_x20_mIgG_2B_1_ch00.tif	10.836		Orion_2018_0627_GBM_a3AbInject_ccf4268_x20_mIgG_9B_1_ch00.tif	5.784		Orion_2018_0627_GBM_a3AbInject_ccf4272_x20_mIgG_ccf4272_7A_12_ch00.tif	5.169		Orion_2018_0627_GBM_a3AbInject_DI247_x20_mIgG_DI247_9A_2_ch00.tif	2.597
	Orion_2018_0627_GBM_a3AbInject_ccf4259_x20_mIgG_2A_18_ch00.tif	1.841		Orion_2018_0627_GBM_a3AbInject_ccf4268_x20_mIgG_9B_13_ch00.tif	1.898		Orion_2018_0627_GBM_a3AbInject_ccf4272_x20_mIgG_ccf4272_7A_11_ch00.tif	6.782		Orion_2018_0627_GBM_a3AbInject_DI247_x20_mIgG_DI247_9A_1_ch00.tif	8.126
	Orion_2018_0627_GBM_a3AbInject_ccf4259_x20_mIgG_2A_17_ch00.tif	6.288		Orion_2018_0627_GBM_a3AbInject_ccf4268_x20_mIgG_9B_12_ch00.tif	2.746		Orion_2018_0627_GBM_a3AbInject_ccf4272_x20_mIgG_ccf4272_7A_10_ch00.tif	9.346		Orion_2018_0627_GBM_a3AbInject_DI247_x20_mIgG_DI247_9A_15_ch00.tif	1.651
	Orion_2018_0627_GBM_a3AbInject_ccf4259_x20_mIgG_2A_16_ch00.tif	2.157		Orion_2018_0627_GBM_a3AbInject_ccf4268_x20_mIgG_9B_11_ch00.tif	3.117		Orion_2018_0627_GBM_a3AbInject_ccf4272_x20_mIgG_ccf4272_2B_9_ch00.tif	7.006		Orion_2018_0627_GBM_a3AbInject_DI247_x20_mIgG_DI247_9A_14_ch00.tif	0.56
	Orion_2018_0627_GBM_a3AbInject_ccf4259_x20_mIgG_2A_15_ch00.tif	4.382		Orion_2018_0627_GBM_a3AbInject_ccf4268_x20_mIgG_9B_10_ch00.tif	6.603		Orion_2018_0627_GBM_a3AbInject_ccf4272_x20_mIgG_ccf4272_2B_8_ch00.tif	2.843		Orion_2018_0627_GBM_a3AbInject_DI247_x20_mIgG_DI247_9A_13_ch00.tif	5.617
	Orion_2018_0627_GBM_a3AbInject_ccf4259_x20_mIgG_2A_14_ch00.tif	2.042		Orion_2018_0627_GBM_a3AbInject_ccf4268_x20_mIgG_9A_9_ch00.tif	2.132		Orion_2018_0627_GBM_a3AbInject_ccf4272_x20_mIgG_ccf4272_2B_7_ch00.tif	9.939		Orion_2018_0627_GBM_a3AbInject_DI247_x20_mIgG_DI247_9A_12_ch00.tif	2.131
	Orion_2018_0627_GBM_a3AbInject_ccf4259_x20_mIgG_2A_13_ch00.tif	2.566		Orion_2018_0627_GBM_a3AbInject_ccf4268_x20_mIgG_9A_8_ch00.tif	0.676		Orion_2018_0627_GBM_a3AbInject_ccf4272_x20_mIgG_ccf4272_2B_6_ch00.tif	11.167		Orion_2018_0627_GBM_a3AbInject_DI247_x20_mIgG_DI247_9A_11_ch00.tif	3.719
	Orion_2018_0627_GBM_a3AbInject_ccf4259_x20_mIgG_2A_12_ch00.tif	3.214		Orion_2018_0627_GBM_a3AbInject_ccf4268_x20_mIgG_9A_7_ch00.tif	1.264		Orion_2018_0627_GBM_a3AbInject_ccf4272_x20_mIgG_ccf4272_2B_5_ch00.tif	0.87		Orion_2018_0627_GBM_a3AbInject_DI247_x20_mIgG_DI247_9A_10_ch00.tif	4.964
	Orion_2018_0627_GBM_a3AbInject_ccf4259_x20_mIgG_2A_11_ch00.tif	1.086		Orion_2018_0627_GBM_a3AbInject_ccf4268_x20_mIgG_9A_6_ch00.tif	6.289		Orion_2018_0627_GBM_a3AbInject_ccf4272_x20_mIgG_ccf4272_2B_4_ch00.tif	2.264		Orion_2018_0627_GBM_a3AbInject_DI247_x20_mIgG_DI247_4B_9_ch00.tif	4.866
	Orion_2018_0627_GBM_a3AbInject_ccf4259_x20_mIgG_2A_10_ch00.tif	43.302		Orion_2018_0627_GBM_a3AbInject_ccf4268_x20_mIgG_9A_5_ch00.tif	1.264		Orion_2018_0627_GBM_a3AbInject_ccf4272_x20_mIgG_ccf4272_2B_3_ch00.tif	2.618		Orion_2018_0627_GBM_a3AbInject_DI247_x20_mIgG_DI247_4B_8_ch00.tif	2.094
	Orion_2018_0627_GBM_a3AbInject_ccf4259_x20_mIgG_2A_9_ch00.tif	12.448		Orion_2018_0627_GBM_a3AbInject_ccf4268_x20_mIgG_9A_4_ch00.tif	0.758		Orion_2018_0627_GBM_a3AbInject_ccf4272_x20_mIgG_ccf4272_2B_2_ch00.tif	4.36		Orion_2018_0627_GBM_a3AbInject_DI247_x20_mIgG_DI247_4B_7_ch00.tif	4.68
	Orion_2018_0627_GBM_a3AbInject_ccf4259_x20_mIgG_2A_8_ch00.tif	10.48		Orion_2018_0627_GBM_a3AbInject_ccf4268_x20_mIgG_9A_3_ch00.tif	0.812		Orion_2018_0627_GBM_a3AbInject_ccf4272_x20_mIgG_ccf4272_2B_1_ch00.tif	6.293		Orion_2018_0627_GBM_a3AbInject_DI247_x20_mIgG_DI247_4B_6_ch00.tif	7.095
	Orion_2018_0627_GBM_a3AbInject_ccf4259_x20_mIgG_2A_7_ch00.tif	9.643		Orion_2018_0627_GBM_a3AbInject_ccf4268_x20_mIgG_9A_2_ch00.tif	0.248		Orion_2018_0627_GBM_a3AbInject_ccf4272_x20_mIgG_ccf4272_2B_13_ch00.tif	7.453		Orion_2018_0627_GBM_a3AbInject_DI247_x20_mIgG_DI247_4B_5_ch00.tif	1.435
	Orion_2018_0627_GBM_a3AbInject_ccf4259_x20_mIgG_2A_6_ch00.tif	2.738		Orion_2018_0627_GBM_a3AbInject_ccf4268_x20_mIgG_9A_1_ch00.tif	1.874		Orion_2018_0627_GBM_a3AbInject_ccf4272_x20_mIgG_ccf4272_2B_12_ch00.tif	3.507		Orion_2018_0627_GBM_a3AbInject_DI247_x20_mIgG_DI247_4B_4_ch00.tif	1.066
	Orion_2018_0627_GBM_a3AbInject_ccf4259_x20_mIgG_2A_5_ch00.tif	4.496		Orion_2018_0627_GBM_a3AbInject_ccf4268_x20_a-a3_ccf4268_4B_9_ch00.tif	0.639		Orion_2018_0627_GBM_a3AbInject_ccf4272_x20_mIgG_ccf4272_2B_11_ch00.tif	8.598		Orion_2018_0627_GBM_a3AbInject_DI247_x20_mIgG_DI247_4B_3_ch00.tif	0.979
	Orion_2018_0627_GBM_a3AbInject_ccf4259_x20_mIgG_2A_4_ch00.tif	2.722		Orion_2018_0627_GBM_a3AbInject_ccf4268_x20_a-a3_ccf4268_4B_8_ch00.tif	2.289		Orion_2018_0627_GBM_a3AbInject_ccf4272_x20_mIgG_ccf4272_2B_10_ch00.tif	9.438		Orion_2018_0627_GBM_a3AbInject_DI247_x20_mIgG_DI247_4B_2_ch00.tif	0.29
	Orion_2018_0627_GBM_a3AbInject_ccf4259_x20_mIgG_2A_3_ch00.tif	2.409		Orion_2018_0627_GBM_a3AbInject_ccf4268_x20_a-a3_ccf4268_4B_7_ch00.tif	1.38		Orion_2018_0627_GBM_a3AbInject_ccf4272_x20_mIgG_ccf4272_2A_9_ch00.tif	1.064		Orion_2018_0627_GBM_a3AbInject_DI247_x20_mIgG_DI247_4B_1_ch00.tif	0.279
	Orion_2018_0627_GBM_a3AbInject_ccf4259_x20_mIgG_2A_2_ch00.tif	5.892		Orion_2018_0627_GBM_a3AbInject_ccf4268_x20_a-a3_ccf4268_4B_6_ch00.tif	0.847		Orion_2018_0627_GBM_a3AbInject_ccf4272_x20_mIgG_ccf4272_2A_8_ch00.tif	3.175		Orion_2018_0627_GBM_a3AbInject_DI247_x20_mIgG_DI247_4B_15_ch00.tif	3.861
	Orion_2018_0627_GBM_a3AbInject_ccf4259_x20_mIgG_2A_1_ch00.tif	2.603		Orion_2018_0627_GBM_a3AbInject_ccf4268_x20_a-a3_ccf4268_4B_5_ch00.tif	0.99		Orion_2018_0627_GBM_a3AbInject_ccf4272_x20_mIgG_ccf4272_2A_7_ch00.tif	0.796		Orion_2018_0627_GBM_a3AbInject_DI247_x20_mIgG_DI247_4B_14_ch00.tif	6.355
	Orion_2018_0627_GBM_a3AbInject_ccf4259_x20_a-a3_3B_9_ch00.tif	0.904		Orion_2018_0627_GBM_a3AbInject_ccf4268_x20_a-a3_ccf4268_4B_3_ch00.tif	1.794		Orion_2018_0627_GBM_a3AbInject_ccf4272_x20_mIgG_ccf4272_2A_6_ch00.tif	3.226		Orion_2018_0627_GBM_a3AbInject_DI247_x20_mIgG_DI247_4B_13_ch00.tif	3.283
	Orion_2018_0627_GBM_a3AbInject_ccf4259_x20_a-a3_3B_8_ch00.tif	0.021		Orion_2018_0627_GBM_a3AbInject_ccf4268_x20_a-a3_ccf4268_4B_2_ch00.tif	2.645		Orion_2018_0627_GBM_a3AbInject_ccf4272_x20_mIgG_ccf4272_2A_5_ch00.tif	5.708		Orion_2018_0627_GBM_a3AbInject_DI247_x20_mIgG_DI247_4B_12_ch00.tif	5.614
	Orion_2018_0627_GBM_a3AbInject_ccf4259_x20_a-a3_3B_7_ch00.tif	0.005		Orion_2018_0627_GBM_a3AbInject_ccf4268_x20_a-a3_ccf4268_4B_1_ch00.tif	1.498		Orion_2018_0627_GBM_a3AbInject_ccf4272_x20_mIgG_ccf4272_2A_4_ch00.tif	1.428		Orion_2018_0627_GBM_a3AbInject_DI247_x20_mIgG_DI247_4B_11_ch00.tif	5.067
	Orion_2018_0627_GBM_a3AbInject_ccf4259_x20_a-a3_3B_6_ch00.tif	0.016		Orion_2018_0627_GBM_a3AbInject_ccf4268_x20_a-a3_ccf4268_4B_12_ch00.tif	0.411		Orion_2018_0627_GBM_a3AbInject_ccf4272_x20_mIgG_ccf4272_2A_3_ch00.tif	3.258		Orion_2018_0627_GBM_a3AbInject_DI247_x20_mIgG_DI247_4B_10_ch00.tif	5.278
	Orion_2018_0627_GBM_a3AbInject_ccf4259_x20_a-a3_3B_5_ch00.tif	0.149		Orion_2018_0627_GBM_a3AbInject_ccf4268_x20_a-a3_ccf4268_4B_11_ch00.tif	1.007		Orion_2018_0627_GBM_a3AbInject_ccf4272_x20_mIgG_ccf4272_2A_2_ch00.tif	1.035		Orion_2018_0627_GBM_a3AbInject_DI247_x20_mIgG_DI247_4A_9_ch00.tif	2.44
	Orion_2018_0627_GBM_a3AbInject_ccf4259_x20_a-a3_3B_4_ch00.tif	1.265		Orion_2018_0627_GBM_a3AbInject_ccf4268_x20_a-a3_ccf4268_4B_10_ch00.tif	0.755		Orion_2018_0627_GBM_a3AbInject_ccf4272_x20_mIgG_ccf4272_2A_1_ch00.tif	3.227		Orion_2018_0627_GBM_a3AbInject_DI247_x20_mIgG_DI247_4A_8_ch00.tif	3.252
	Orion_2018_0627_GBM_a3AbInject_ccf4259_x20_a-a3_3B_3_ch00.tif	5.301		Orion_2018_0627_GBM_a3AbInject_ccf4268_x20_a-a3_ccf4268_4A_9_ch00.tif	2.84		Orion_2018_0627_GBM_a3AbInject_ccf4272_x20_mIgG_ccf4272_2A_16_ch00.tif	2.767		Orion_2018_0627_GBM_a3AbInject_DI247_x20_mIgG_DI247_4A_7_ch00.tif	3.33
	Orion_2018_0627_GBM_a3AbInject_ccf4259_x20_a-a3_3B_2_ch00.tif	0.336		Orion_2018_0627_GBM_a3AbInject_ccf4268_x20_a-a3_ccf4268_4A_8_ch00.tif	3.111		Orion_2018_0627_GBM_a3AbInject_ccf4272_x20_mIgG_ccf4272_2A_15_ch00.tif	3.624		Orion_2018_0627_GBM_a3AbInject_DI247_x20_mIgG_DI247_4A_6_ch00.tif	5.213
	Orion_2018_0627_GBM_a3AbInject_ccf4259_x20_a-a3_3B_1_ch00.tif	0.125		Orion_2018_0627_GBM_a3AbInject_ccf4268_x20_a-a3_ccf4268_4A_7_ch00.tif	4.007		Orion_2018_0627_GBM_a3AbInject_ccf4272_x20_mIgG_ccf4272_2A_14_ch00.tif	5.235		Orion_2018_0627_GBM_a3AbInject_DI247_x20_mIgG_DI247_4A_5_ch00.tif	5.371
	Orion_2018_0627_GBM_a3AbInject_ccf4259_x20_a-a3_3B_16_ch00.tif	0.022		Orion_2018_0627_GBM_a3AbInject_ccf4268_x20_a-a3_ccf4268_4A_6_ch00.tif	3.253		Orion_2018_0627_GBM_a3AbInject_ccf4272_x20_mIgG_ccf4272_2A_13_ch00.tif	5.099		Orion_2018_0627_GBM_a3AbInject_DI247_x20_mIgG_DI247_4A_4_ch00.tif	3.648
	Orion_2018_0627_GBM_a3AbInject_ccf4259_x20_a-a3_3B_15_ch00.tif	0.021		Orion_2018_0627_GBM_a3AbInject_ccf4268_x20_a-a3_ccf4268_4A_5_ch00.tif	5.375		Orion_2018_0627_GBM_a3AbInject_ccf4272_x20_mIgG_ccf4272_2A_12_ch00.tif	6.115		Orion_2018_0627_GBM_a3AbInject_DI247_x20_mIgG_DI247_4A_3_ch00.tif	0.803
	Orion_2018_0627_GBM_a3AbInject_ccf4259_x20_a-a3_3B_14_ch00.tif	0.04		Orion_2018_0627_GBM_a3AbInject_ccf4268_x20_a-a3_ccf4268_4A_4_ch00.tif	4.88		Orion_2018_0627_GBM_a3AbInject_ccf4272_x20_mIgG_ccf4272_2A_11_ch00.tif	6.988		Orion_2018_0627_GBM_a3AbInject_DI247_x20_mIgG_DI247_4A_2_ch00.tif	4.249
	Orion_2018_0627_GBM_a3AbInject_ccf4259_x20_a-a3_3B_13_ch00.tif	0.063		Orion_2018_0627_GBM_a3AbInject_ccf4268_x20_a-a3_ccf4268_4A_3_ch00.tif	4.498		Orion_2018_0627_GBM_a3AbInject_ccf4272_x20_mIgG_ccf4272_2A_10_ch00.tif	6.348		Orion_2018_0627_GBM_a3AbInject_DI247_x20_mIgG_DI247_4A_1_ch00.tif	2.961
	Orion_2018_0627_GBM_a3AbInject_ccf4259_x20_a-a3_3B_12_ch00.tif	0.058		Orion_2018_0627_GBM_a3AbInject_ccf4268_x20_a-a3_ccf4268_4A_2_ch00.tif	13.913		Orion_2018_0627_GBM_a3AbInject_ccf4272_x20_a-a3_ccf4272_7B_9_ch00.tif	1.396		Orion_2018_0627_GBM_a3AbInject_DI247_x20_mIgG_DI247_4A_11_ch00.tif	8.881
	Orion_2018_0627_GBM_a3AbInject_ccf4259_x20_a-a3_3B_11_ch00.tif	1.113		Orion_2018_0627_GBM_a3AbInject_ccf4268_x20_a-a3_ccf4268_4A_23_ch00.tif	0.588		Orion_2018_0627_GBM_a3AbInject_ccf4272_x20_a-a3_ccf4272_7B_8_ch00.tif	1.048		Orion_2018_0627_GBM_a3AbInject_DI247_x20_mIgG_DI247_4A_10_ch00.tif	3.865
	Orion_2018_0627_GBM_a3AbInject_ccf4259_x20_a-a3_3B_10_ch00.tif	0.034		Orion_2018_0627_GBM_a3AbInject_ccf4268_x20_a-a3_ccf4268_4A_22_ch00.tif	0.264		Orion_2018_0627_GBM_a3AbInject_ccf4272_x20_a-a3_ccf4272_7B_7_ch00.tif	3.07		Orion_2018_0627_GBM_a3AbInject_DI247_x20_a-a3_DI247_9B_9_ch00.tif	0.382
	Orion_2018_0627_GBM_a3AbInject_ccf4259_x20_a-a3_3A_9_ch00.tif	1.313		Orion_2018_0627_GBM_a3AbInject_ccf4268_x20_a-a3_ccf4268_4A_21_ch00.tif	1.586		Orion_2018_0627_GBM_a3AbInject_ccf4272_x20_a-a3_ccf4272_7B_6_ch00.tif	0.344		Orion_2018_0627_GBM_a3AbInject_DI247_x20_a-a3_DI247_9B_8_ch00.tif	0.341
	Orion_2018_0627_GBM_a3AbInject_ccf4259_x20_a-a3_3A_8_ch00.tif	0.508		Orion_2018_0627_GBM_a3AbInject_ccf4268_x20_a-a3_ccf4268_4A_20_ch00.tif	6.409		Orion_2018_0627_GBM_a3AbInject_ccf4272_x20_a-a3_ccf4272_7B_5_ch00.tif	0.76		Orion_2018_0627_GBM_a3AbInject_DI247_x20_a-a3_DI247_9B_7_ch00.tif	0.415
	Orion_2018_0627_GBM_a3AbInject_ccf4259_x20_a-a3_3A_7_ch00.tif	0.795		Orion_2018_0627_GBM_a3AbInject_ccf4268_x20_a-a3_ccf4268_4A_1_ch00.tif	19.76		Orion_2018_0627_GBM_a3AbInject_ccf4272_x20_a-a3_ccf4272_7B_4_ch00.tif	0.402		Orion_2018_0627_GBM_a3AbInject_DI247_x20_a-a3_DI247_9B_6_ch00.tif	0.779
	Orion_2018_0627_GBM_a3AbInject_ccf4259_x20_a-a3_3A_6_ch00.tif	0.172		Orion_2018_0627_GBM_a3AbInject_ccf4268_x20_a-a3_ccf4268_4A_19_ch00.tif	0.851		Orion_2018_0627_GBM_a3AbInject_ccf4272_x20_a-a3_ccf4272_7B_3_ch00.tif	0.118		Orion_2018_0627_GBM_a3AbInject_DI247_x20_a-a3_DI247_9B_5_ch00.tif	0.172
	Orion_2018_0627_GBM_a3AbInject_ccf4259_x20_a-a3_3A_5_ch00.tif	0.349		Orion_2018_0627_GBM_a3AbInject_ccf4268_x20_a-a3_ccf4268_4A_18_ch00.tif	0.802		Orion_2018_0627_GBM_a3AbInject_ccf4272_x20_a-a3_ccf4272_7B_2_ch00.tif	0.846		Orion_2018_0627_GBM_a3AbInject_DI247_x20_a-a3_DI247_9B_4_ch00.tif	0.427
	Orion_2018_0627_GBM_a3AbInject_ccf4259_x20_a-a3_3A_4_ch00.tif	1.223		Orion_2018_0627_GBM_a3AbInject_ccf4268_x20_a-a3_ccf4268_4A_17_ch00.tif	0.531		Orion_2018_0627_GBM_a3AbInject_ccf4272_x20_a-a3_ccf4272_7B_20_ch00.tif	2.135		Orion_2018_0627_GBM_a3AbInject_DI247_x20_a-a3_DI247_9B_3_ch00.tif	0.228
	Orion_2018_0627_GBM_a3AbInject_ccf4259_x20_a-a3_3A_3_ch00.tif	0.042		Orion_2018_0627_GBM_a3AbInject_ccf4268_x20_a-a3_ccf4268_4A_16_ch00.tif	1.321		Orion_2018_0627_GBM_a3AbInject_ccf4272_x20_a-a3_ccf4272_7B_1_ch00.tif	1.995		Orion_2018_0627_GBM_a3AbInject_DI247_x20_a-a3_DI247_9B_2_ch00.tif	0.475
	Orion_2018_0627_GBM_a3AbInject_ccf4259_x20_a-a3_3A_2_ch00.tif	0.064		Orion_2018_0627_GBM_a3AbInject_ccf4268_x20_a-a3_ccf4268_4A_15_ch00.tif	1.934		Orion_2018_0627_GBM_a3AbInject_ccf4272_x20_a-a3_ccf4272_7B_19_ch00.tif	5.678		Orion_2018_0627_GBM_a3AbInject_DI247_x20_a-a3_DI247_9B_21_ch00.tif	0.292
	Orion_2018_0627_GBM_a3AbInject_ccf4259_x20_a-a3_3A_27_ch00.tif	0.146		Orion_2018_0627_GBM_a3AbInject_ccf4268_x20_a-a3_ccf4268_4A_14_ch00.tif	0.408		Orion_2018_0627_GBM_a3AbInject_ccf4272_x20_a-a3_ccf4272_7B_18_ch00.tif	0.76		Orion_2018_0627_GBM_a3AbInject_DI247_x20_a-a3_DI247_9B_20_ch00.tif	0.398
	Orion_2018_0627_GBM_a3AbInject_ccf4259_x20_a-a3_3A_26_ch00.tif	0.003		Orion_2018_0627_GBM_a3AbInject_ccf4268_x20_a-a3_ccf4268_4A_13_ch00.tif	0.353		Orion_2018_0627_GBM_a3AbInject_ccf4272_x20_a-a3_ccf4272_7B_17_ch00.tif	0.697		Orion_2018_0627_GBM_a3AbInject_DI247_x20_a-a3_DI247_9B_1_ch00.tif	0.252
	Orion_2018_0627_GBM_a3AbInject_ccf4259_x20_a-a3_3A_25_ch00.tif	0.008		Orion_2018_0627_GBM_a3AbInject_ccf4268_x20_a-a3_ccf4268_4A_12_ch00.tif	0.067		Orion_2018_0627_GBM_a3AbInject_ccf4272_x20_a-a3_ccf4272_7B_16_ch00.tif	1.318		Orion_2018_0627_GBM_a3AbInject_DI247_x20_a-a3_DI247_9B_19_ch00.tif	0.293
	Orion_2018_0627_GBM_a3AbInject_ccf4259_x20_a-a3_3A_24_ch00.tif	0.007		Orion_2018_0627_GBM_a3AbInject_ccf4268_x20_a-a3_ccf4268_4A_11_ch00.tif	0.148		Orion_2018_0627_GBM_a3AbInject_ccf4272_x20_a-a3_ccf4272_7B_15_ch00.tif	1.592		Orion_2018_0627_GBM_a3AbInject_DI247_x20_a-a3_DI247_9B_18_ch00.tif	0.301
	Orion_2018_0627_GBM_a3AbInject_ccf4259_x20_a-a3_3A_23_ch00.tif	0.016		Orion_2018_0627_GBM_a3AbInject_ccf4268_x20_a-a3_ccf4268_4A_10_ch00.tif	1.197		Orion_2018_0627_GBM_a3AbInject_ccf4272_x20_a-a3_ccf4272_7B_14_ch00.tif	4.432		Orion_2018_0627_GBM_a3AbInject_DI247_x20_a-a3_DI247_9B_17_ch00.tif	0.58
	Orion_2018_0627_GBM_a3AbInject_ccf4259_x20_a-a3_3A_22_ch00.tif	0.019		Orion_2018_0627_GBM_a3AbInject_ccf4268_x20_a-a3_9B_9_ch00.tif	0.42		Orion_2018_0627_GBM_a3AbInject_ccf4272_x20_a-a3_ccf4272_7B_13_ch00.tif	0.345		Orion_2018_0627_GBM_a3AbInject_DI247_x20_a-a3_DI247_9B_16_ch00.tif	0.519
	Orion_2018_0627_GBM_a3AbInject_ccf4259_x20_a-a3_3A_21_ch00.tif	0.281		Orion_2018_0627_GBM_a3AbInject_ccf4268_x20_a-a3_9B_8_ch00.tif	0.04		Orion_2018_0627_GBM_a3AbInject_ccf4272_x20_a-a3_ccf4272_7B_11_ch00.tif	0.836		Orion_2018_0627_GBM_a3AbInject_DI247_x20_a-a3_DI247_9B_15_ch00.tif	0.559
	Orion_2018_0627_GBM_a3AbInject_ccf4259_x20_a-a3_3A_20_ch00.tif	0.003		Orion_2018_0627_GBM_a3AbInject_ccf4268_x20_a-a3_9B_7_ch00.tif	0.457		Orion_2018_0627_GBM_a3AbInject_ccf4272_x20_a-a3_ccf4272_7B_10_ch00.tif	3.192		Orion_2018_0627_GBM_a3AbInject_DI247_x20_a-a3_DI247_9B_14_ch00.tif	0.28
	Orion_2018_0627_GBM_a3AbInject_ccf4259_x20_a-a3_3A_1_ch00.tif	2.95		Orion_2018_0627_GBM_a3AbInject_ccf4268_x20_a-a3_9B_6_ch00.tif	0.117		Orion_2018_0627_GBM_a3AbInject_ccf4272_x20_a-a3_ccf4272_7A_9_ch00.tif	2.268		Orion_2018_0627_GBM_a3AbInject_DI247_x20_a-a3_DI247_9B_13_ch00.tif	0.284
	Orion_2018_0627_GBM_a3AbInject_ccf4259_x20_a-a3_3A_19_ch00.tif	0.026		Orion_2018_0627_GBM_a3AbInject_ccf4268_x20_a-a3_9B_5_ch00.tif	1.014		Orion_2018_0627_GBM_a3AbInject_ccf4272_x20_a-a3_ccf4272_7A_8_ch00.tif	2.561		Orion_2018_0627_GBM_a3AbInject_DI247_x20_a-a3_DI247_9B_12_ch00.tif	0.298
	Orion_2018_0627_GBM_a3AbInject_ccf4259_x20_a-a3_3A_18_ch00.tif	0.495		Orion_2018_0627_GBM_a3AbInject_ccf4268_x20_a-a3_9B_4_ch00.tif	0.739		Orion_2018_0627_GBM_a3AbInject_ccf4272_x20_a-a3_ccf4272_7A_7_ch00.tif	1.702		Orion_2018_0627_GBM_a3AbInject_DI247_x20_a-a3_DI247_9B_11_ch00.tif	0.129
	Orion_2018_0627_GBM_a3AbInject_ccf4259_x20_a-a3_3A_17_ch00.tif	1.033		Orion_2018_0627_GBM_a3AbInject_ccf4268_x20_a-a3_9B_3_ch00.tif	0.197		Orion_2018_0627_GBM_a3AbInject_ccf4272_x20_a-a3_ccf4272_7A_6_ch00.tif	0.973		Orion_2018_0627_GBM_a3AbInject_DI247_x20_a-a3_DI247_9B_10_ch00.tif	0.537
	Orion_2018_0627_GBM_a3AbInject_ccf4259_x20_a-a3_3A_16_ch00.tif	0.671		Orion_2018_0627_GBM_a3AbInject_ccf4268_x20_a-a3_9B_37_ch00.tif	0.745		Orion_2018_0627_GBM_a3AbInject_ccf4272_x20_a-a3_ccf4272_7A_4_ch00.tif	6.363		Orion_2018_0627_GBM_a3AbInject_DI247_x20_a-a3_DI247_9A_9_ch00.tif	0.65
	Orion_2018_0627_GBM_a3AbInject_ccf4259_x20_a-a3_3A_15_ch00.tif	1.154		Orion_2018_0627_GBM_a3AbInject_ccf4268_x20_a-a3_9B_36_ch00.tif	0.65		Orion_2018_0627_GBM_a3AbInject_ccf4272_x20_a-a3_ccf4272_7A_3_ch00.tif	2.018		Orion_2018_0627_GBM_a3AbInject_DI247_x20_a-a3_DI247_9A_8_ch00.tif	1.051
	Orion_2018_0627_GBM_a3AbInject_ccf4259_x20_a-a3_3A_14_ch00.tif	0.912		Orion_2018_0627_GBM_a3AbInject_ccf4268_x20_a-a3_9B_35_ch00.tif	0.08		Orion_2018_0627_GBM_a3AbInject_ccf4272_x20_a-a3_ccf4272_7A_2_ch00.tif	1.062		Orion_2018_0627_GBM_a3AbInject_DI247_x20_a-a3_DI247_9A_8_ch00.tif	0.644
	Orion_2018_0627_GBM_a3AbInject_ccf4259_x20_a-a3_3A_13_ch00.tif	0.01		Orion_2018_0627_GBM_a3AbInject_ccf4268_x20_a-a3_9B_34_ch00.tif	0.795		Orion_2018_0627_GBM_a3AbInject_ccf4272_x20_a-a3_ccf4272_7A_24_ch00.tif	1.336		Orion_2018_0627_GBM_a3AbInject_DI247_x20_a-a3_DI247_9A_7_ch00.tif	1.383
	Orion_2018_0627_GBM_a3AbInject_ccf4259_x20_a-a3_3A_12_ch00.tif	2.336		Orion_2018_0627_GBM_a3AbInject_ccf4268_x20_a-a3_9B_33_ch00.tif	0.278		Orion_2018_0627_GBM_a3AbInject_ccf4272_x20_a-a3_ccf4272_7A_23_ch00.tif	2.045		Orion_2018_0627_GBM_a3AbInject_DI247_x20_a-a3_DI247_9A_6_ch00.tif	1.632
	Orion_2018_0627_GBM_a3AbInject_ccf4259_x20_a-a3_3A_11_ch00.tif	0.871		Orion_2018_0627_GBM_a3AbInject_ccf4268_x20_a-a3_9B_32_ch00.tif	0.051		Orion_2018_0627_GBM_a3AbInject_ccf4272_x20_a-a3_ccf4272_7A_22_ch00.tif	3.127		Orion_2018_0627_GBM_a3AbInject_DI247_x20_a-a3_DI247_9A_5_ch00.tif	0.695
	Orion_2018_0627_GBM_a3AbInject_ccf4259_x20_a-a3_3A_10_ch00.tif	4.08		Orion_2018_0627_GBM_a3AbInject_ccf4268_x20_a-a3_9B_31_ch00.tif	0.046		Orion_2018_0627_GBM_a3AbInject_ccf4272_x20_a-a3_ccf4272_7A_21_ch00.tif	0.517		Orion_2018_0627_GBM_a3AbInject_DI247_x20_a-a3_DI247_9A_4_ch00.tif	1.371
	Orion_2018_0627_GBM_a3AbInject_ccf4259_x20_a-a3_2B_9_ch00.tif	0.119		Orion_2018_0627_GBM_a3AbInject_ccf4268_x20_a-a3_9B_30_ch00.tif	0.23		Orion_2018_0627_GBM_a3AbInject_ccf4272_x20_a-a3_ccf4272_7A_20_ch00.tif	2.143		Orion_2018_0627_GBM_a3AbInject_DI247_x20_a-a3_DI247_9A_3_ch00.tif	0.971
	Orion_2018_0627_GBM_a3AbInject_ccf4259_x20_a-a3_2B_8_ch00.tif	0.817		Orion_2018_0627_GBM_a3AbInject_ccf4268_x20_a-a3_9B_2_ch00.tif	0.299		Orion_2018_0627_GBM_a3AbInject_ccf4272_x20_a-a3_ccf4272_7A_1_ch00.tif	0.361		Orion_2018_0627_GBM_a3AbInject_DI247_x20_a-a3_DI247_9A_2_ch00.tif	0.751
	Orion_2018_0627_GBM_a3AbInject_ccf4259_x20_a-a3_2B_7_ch00.tif	0.018		Orion_2018_0627_GBM_a3AbInject_ccf4268_x20_a-a3_9B_29_ch00.tif	0.055		Orion_2018_0627_GBM_a3AbInject_ccf4272_x20_a-a3_ccf4272_7A_19_ch00.tif	0.555		Orion_2018_0627_GBM_a3AbInject_DI247_x20_a-a3_DI247_9A_27_ch00.tif	0.374
	Orion_2018_0627_GBM_a3AbInject_ccf4259_x20_a-a3_2B_6_ch00.tif	0.044		Orion_2018_0627_GBM_a3AbInject_ccf4268_x20_a-a3_9B_28_ch00.tif	0.195		Orion_2018_0627_GBM_a3AbInject_ccf4272_x20_a-a3_ccf4272_7A_18_ch00.tif	0.933		Orion_2018_0627_GBM_a3AbInject_DI247_x20_a-a3_DI247_9A_26_ch00.tif	0.143
	Orion_2018_0627_GBM_a3AbInject_ccf4259_x20_a-a3_2B_5_ch00.tif	0.841		Orion_2018_0627_GBM_a3AbInject_ccf4268_x20_a-a3_9B_27_ch00.tif	0.482		Orion_2018_0627_GBM_a3AbInject_ccf4272_x20_a-a3_ccf4272_7A_17_ch00.tif	2.633		Orion_2018_0627_GBM_a3AbInject_DI247_x20_a-a3_DI247_9A_25_ch00.tif	1.109
	Orion_2018_0627_GBM_a3AbInject_ccf4259_x20_a-a3_2B_4_ch00.tif	0.162		Orion_2018_0627_GBM_a3AbInject_ccf4268_x20_a-a3_9B_26_ch00.tif	0.043		Orion_2018_0627_GBM_a3AbInject_ccf4272_x20_a-a3_ccf4272_7A_16_ch00.tif	1.334		Orion_2018_0627_GBM_a3AbInject_DI247_x20_a-a3_DI247_9A_24_ch00.tif	0.116
	Orion_2018_0627_GBM_a3AbInject_ccf4259_x20_a-a3_2B_3_ch00.tif	0.152		Orion_2018_0627_GBM_a3AbInject_ccf4268_x20_a-a3_9B_25_ch00.tif	0.095		Orion_2018_0627_GBM_a3AbInject_ccf4272_x20_a-a3_ccf4272_7A_15_ch00.tif	0.602		Orion_2018_0627_GBM_a3AbInject_DI247_x20_a-a3_DI247_9A_23_ch00.tif	0.393
	Orion_2018_0627_GBM_a3AbInject_ccf4259_x20_a-a3_2B_2_ch00.tif	0.062		Orion_2018_0627_GBM_a3AbInject_ccf4268_x20_a-a3_9B_24_ch00.tif	0.488		Orion_2018_0627_GBM_a3AbInject_ccf4272_x20_a-a3_ccf4272_7A_14_ch00.tif	0.657		Orion_2018_0627_GBM_a3AbInject_DI247_x20_a-a3_DI247_9A_22_ch00.tif	0.157
	Orion_2018_0627_GBM_a3AbInject_ccf4259_x20_a-a3_2B_27_ch00.tif	0.006		Orion_2018_0627_GBM_a3AbInject_ccf4268_x20_a-a3_9B_23_ch00.tif	0.345		Orion_2018_0627_GBM_a3AbInject_ccf4272_x20_a-a3_ccf4272_7A_13_ch00.tif	0.514		Orion_2018_0627_GBM_a3AbInject_DI247_x20_a-a3_DI247_9A_21_ch00.tif	0.065
	Orion_2018_0627_GBM_a3AbInject_ccf4259_x20_a-a3_2B_26_ch00.tif	0.01		Orion_2018_0627_GBM_a3AbInject_ccf4268_x20_a-a3_9B_22_ch00.tif	0.715		Orion_2018_0627_GBM_a3AbInject_ccf4272_x20_a-a3_ccf4272_7A_12_ch00.tif	1.508		Orion_2018_0627_GBM_a3AbInject_DI247_x20_a-a3_DI247_9A_20_ch00.tif	0.407
	Orion_2018_0627_GBM_a3AbInject_ccf4259_x20_a-a3_2B_25_ch00.tif	0.037		Orion_2018_0627_GBM_a3AbInject_ccf4268_x20_a-a3_9B_21_ch00.tif	0.621		Orion_2018_0627_GBM_a3AbInject_ccf4272_x20_a-a3_ccf4272_7A_11_ch00.tif	3.099		Orion_2018_0627_GBM_a3AbInject_DI247_x20_a-a3_DI247_9A_1_ch00.tif	2.215
	Orion_2018_0627_GBM_a3AbInject_ccf4259_x20_a-a3_2B_24_ch00.tif	0.013		Orion_2018_0627_GBM_a3AbInject_ccf4268_x20_a-a3_9B_20_ch00.tif	0.515		Orion_2018_0627_GBM_a3AbInject_ccf4272_x20_a-a3_ccf4272_7A_10_ch00.tif	0.89		Orion_2018_0627_GBM_a3AbInject_DI247_x20_a-a3_DI247_9A_19_ch00.tif	0.166
	Orion_2018_0627_GBM_a3AbInject_ccf4259_x20_a-a3_2B_23_ch00.tif	0.628		Orion_2018_0627_GBM_a3AbInject_ccf4268_x20_a-a3_9B_1_ch00.tif	1.068		Orion_2018_0627_GBM_a3AbInject_ccf4272_x20_a-a3_ccf4272_2B_9_ch00.tif	0.462		Orion_2018_0627_GBM_a3AbInject_DI247_x20_a-a3_DI247_9A_18_ch00.tif	0.151
	Orion_2018_0627_GBM_a3AbInject_ccf4259_x20_a-a3_2B_22_ch00.tif	1.063		Orion_2018_0627_GBM_a3AbInject_ccf4268_x20_a-a3_9B_19_ch00.tif	0.135		Orion_2018_0627_GBM_a3AbInject_ccf4272_x20_a-a3_ccf4272_2B_8_ch00.tif	0.204		Orion_2018_0627_GBM_a3AbInject_DI247_x20_a-a3_DI247_9A_17_ch00.tif	0.141
	Orion_2018_0627_GBM_a3AbInject_ccf4259_x20_a-a3_2B_21_ch00.tif	0.824		Orion_2018_0627_GBM_a3AbInject_ccf4268_x20_a-a3_9B_18_ch00.tif	0.214		Orion_2018_0627_GBM_a3AbInject_ccf4272_x20_a-a3_ccf4272_2B_7_ch00.tif	1.997		Orion_2018_0627_GBM_a3AbInject_DI247_x20_a-a3_DI247_9A_16_ch00.tif	0.057
	Orion_2018_0627_GBM_a3AbInject_ccf4259_x20_a-a3_2B_20_ch00.tif	2.6		Orion_2018_0627_GBM_a3AbInject_ccf4268_x20_a-a3_9B_17_ch00.tif	0.117		Orion_2018_0627_GBM_a3AbInject_ccf4272_x20_a-a3_ccf4272_2B_6_ch00.tif	1.622		Orion_2018_0627_GBM_a3AbInject_DI247_x20_a-a3_DI247_9A_15_ch00.tif	0.111
	Orion_2018_0627_GBM_a3AbInject_ccf4259_x20_a-a3_2B_1_ch00.tif	0.097		Orion_2018_0627_GBM_a3AbInject_ccf4268_x20_a-a3_9B_16_ch00.tif	0.248		Orion_2018_0627_GBM_a3AbInject_ccf4272_x20_a-a3_ccf4272_2B_5_ch00.tif	0.46		Orion_2018_0627_GBM_a3AbInject_DI247_x20_a-a3_DI247_9A_14_ch00.tif	0.265
	Orion_2018_0627_GBM_a3AbInject_ccf4259_x20_a-a3_2B_19_ch00.tif	1.313		Orion_2018_0627_GBM_a3AbInject_ccf4268_x20_a-a3_9B_15_ch00.tif	0.321		Orion_2018_0627_GBM_a3AbInject_ccf4272_x20_a-a3_ccf4272_2B_4_ch00.tif	0.271		Orion_2018_0627_GBM_a3AbInject_DI247_x20_a-a3_DI247_9A_13_ch00.tif	0.401
	Orion_2018_0627_GBM_a3AbInject_ccf4259_x20_a-a3_2B_18_ch00.tif	0.612		Orion_2018_0627_GBM_a3AbInject_ccf4268_x20_a-a3_9B_14_ch00.tif	0.249		Orion_2018_0627_GBM_a3AbInject_ccf4272_x20_a-a3_ccf4272_2B_3_ch00.tif	0.093		Orion_2018_0627_GBM_a3AbInject_DI247_x20_a-a3_DI247_9A_12_ch00.tif	0.376
	Orion_2018_0627_GBM_a3AbInject_ccf4259_x20_a-a3_2B_17_ch00.tif	1.314		Orion_2018_0627_GBM_a3AbInject_ccf4268_x20_a-a3_9B_13_ch00.tif	1.757		Orion_2018_0627_GBM_a3AbInject_ccf4272_x20_a-a3_ccf4272_2B_2_ch00.tif	0.072		Orion_2018_0627_GBM_a3AbInject_DI247_x20_a-a3_DI247_9A_11_ch00.tif	0.058
	Orion_2018_0627_GBM_a3AbInject_ccf4259_x20_a-a3_2B_16_ch00.tif	0.006		Orion_2018_0627_GBM_a3AbInject_ccf4268_x20_a-a3_9B_12_ch00.tif	0.093		Orion_2018_0627_GBM_a3AbInject_ccf4272_x20_a-a3_ccf4272_2B_1_ch00.tif	0.229		Orion_2018_0627_GBM_a3AbInject_DI247_x20_a-a3_DI247_9A_10_ch00.tif	1.074
	Orion_2018_0627_GBM_a3AbInject_ccf4259_x20_a-a3_2B_15_ch00.tif	0.008		Orion_2018_0627_GBM_a3AbInject_ccf4268_x20_a-a3_9B_11_ch00.tif	0.105		Orion_2018_0627_GBM_a3AbInject_ccf4272_x20_a-a3_ccf4272_2B_16_ch00.tif	1.221		Orion_2018_0627_GBM_a3AbInject_DI247_x20_a-a3_DI247_4B_9_ch00.tif	1.798
	Orion_2018_0627_GBM_a3AbInject_ccf4259_x20_a-a3_2B_14_ch00.tif	0.015		Orion_2018_0627_GBM_a3AbInject_ccf4268_x20_a-a3_9B_10_ch00.tif	0.653		Orion_2018_0627_GBM_a3AbInject_ccf4272_x20_a-a3_ccf4272_2B_15_ch00.tif	3.039		Orion_2018_0627_GBM_a3AbInject_DI247_x20_a-a3_DI247_4B_8_ch00.tif	0.98
	Orion_2018_0627_GBM_a3AbInject_ccf4259_x20_a-a3_2B_13_ch00.tif	0.123		Orion_2018_0627_GBM_a3AbInject_ccf4268_x20_a-a3_9A_9_ch00.tif	0.539		Orion_2018_0627_GBM_a3AbInject_ccf4272_x20_a-a3_ccf4272_2B_14_ch00.tif	0.391		Orion_2018_0627_GBM_a3AbInject_DI247_x20_a-a3_DI247_4B_7_ch00.tif	0.773
	Orion_2018_0627_GBM_a3AbInject_ccf4259_x20_a-a3_2B_12_ch00.tif	0.084		Orion_2018_0627_GBM_a3AbInject_ccf4268_x20_a-a3_9A_8_ch00.tif	1.105		Orion_2018_0627_GBM_a3AbInject_ccf4272_x20_a-a3_ccf4272_2B_13_ch00.tif	0.5		Orion_2018_0627_GBM_a3AbInject_DI247_x20_a-a3_DI247_4B_6_ch00.tif	1.185
	Orion_2018_0627_GBM_a3AbInject_ccf4259_x20_a-a3_2B_11_ch00.tif	0.236		Orion_2018_0627_GBM_a3AbInject_ccf4268_x20_a-a3_9A_7_ch00.tif	0.125		Orion_2018_0627_GBM_a3AbInject_ccf4272_x20_a-a3_ccf4272_2B_12_ch00.tif	1.536		Orion_2018_0627_GBM_a3AbInject_DI247_x20_a-a3_DI247_4B_5_ch00.tif	0.184
	Orion_2018_0627_GBM_a3AbInject_ccf4259_x20_a-a3_2B_10_ch00.tif	0.976		Orion_2018_0627_GBM_a3AbInject_ccf4268_x20_a-a3_9A_6_ch00.tif	1.505		Orion_2018_0627_GBM_a3AbInject_ccf4272_x20_a-a3_ccf4272_2B_11_ch00.tif	0.875		Orion_2018_0627_GBM_a3AbInject_DI247_x20_a-a3_DI247_4B_4_ch00.tif	0.166
	Orion_2018_0627_GBM_a3AbInject_ccf4259_x20_a-a3_2A_9_ch00.tif	0.922		Orion_2018_0627_GBM_a3AbInject_ccf4268_x20_a-a3_9A_5_ch00.tif	0.339		Orion_2018_0627_GBM_a3AbInject_ccf4272_x20_a-a3_ccf4272_2B_10_ch00.tif	0.37		Orion_2018_0627_GBM_a3AbInject_DI247_x20_a-a3_DI247_4B_3_ch00.tif	0.108
	Orion_2018_0627_GBM_a3AbInject_ccf4259_x20_a-a3_2A_8_ch00.tif	1.013		Orion_2018_0627_GBM_a3AbInject_ccf4268_x20_a-a3_9A_4_ch00.tif	1.264		Orion_2018_0627_GBM_a3AbInject_ccf4272_x20_a-a3_ccf4272_2A_9_ch00.tif	1.917		Orion_2018_0627_GBM_a3AbInject_DI247_x20_a-a3_DI247_4B_2_ch00.tif	0.229
	Orion_2018_0627_GBM_a3AbInject_ccf4259_x20_a-a3_2A_7_ch00.tif	0.385		Orion_2018_0627_GBM_a3AbInject_ccf4268_x20_a-a3_9A_3_ch00.tif	2.158		Orion_2018_0627_GBM_a3AbInject_ccf4272_x20_a-a3_ccf4272_2A_8_ch00.tif	0.813		Orion_2018_0627_GBM_a3AbInject_DI247_x20_a-a3_DI247_4B_23_ch00.tif	0.096
	Orion_2018_0627_GBM_a3AbInject_ccf4259_x20_a-a3_2A_6_ch00.tif	0.021		Orion_2018_0627_GBM_a3AbInject_ccf4268_x20_a-a3_9A_32_ch00.tif	0.554		Orion_2018_0627_GBM_a3AbInject_ccf4272_x20_a-a3_ccf4272_2A_7_ch00.tif	0.991		Orion_2018_0627_GBM_a3AbInject_DI247_x20_a-a3_DI247_4B_22_ch00.tif	0.066
	Orion_2018_0627_GBM_a3AbInject_ccf4259_x20_a-a3_2A_5_ch00.tif	2.756		Orion_2018_0627_GBM_a3AbInject_ccf4268_x20_a-a3_9A_31_ch00.tif	0.144		Orion_2018_0627_GBM_a3AbInject_ccf4272_x20_a-a3_ccf4272_2A_6_ch00.tif	0.074		Orion_2018_0627_GBM_a3AbInject_DI247_x20_a-a3_DI247_4B_22_ch00.tif	0.133
	Orion_2018_0627_GBM_a3AbInject_ccf4259_x20_a-a3_2A_4_ch00.tif	1.391		Orion_2018_0627_GBM_a3AbInject_ccf4268_x20_a-a3_9A_30_ch00.tif	4.874		Orion_2018_0627_GBM_a3AbInject_ccf4272_x20_a-a3_ccf4272_2A_5_ch00.tif	1.138		Orion_2018_0627_GBM_a3AbInject_DI247_x20_a-a3_DI247_4B_21_ch00.tif	0.328
	Orion_2018_0627_GBM_a3AbInject_ccf4259_x20_a-a3_2A_3_ch00.tif	0.041		Orion_2018_0627_GBM_a3AbInject_ccf4268_x20_a-a3_9A_2_ch00.tif	1.171		Orion_2018_0627_GBM_a3AbInject_ccf4272_x20_a-a3_ccf4272_2A_4_ch00.tif	4.772		Orion_2018_0627_GBM_a3AbInject_DI247_x20_a-a3_DI247_4B_20_ch00.tif	0.156
	Orion_2018_0627_GBM_a3AbInject_ccf4259_x20_a-a3_2A_2_ch00.tif	0.01		Orion_2018_0627_GBM_a3AbInject_ccf4268_x20_a-a3_9A_29_ch00.tif	0.316		Orion_2018_0627_GBM_a3AbInject_ccf4272_x20_a-a3_ccf4272_2A_3_ch00.tif	5.735		Orion_2018_0627_GBM_a3AbInject_DI247_x20_a-a3_DI247_4B_1_ch00.tif	0.781
	Orion_2018_0627_GBM_a3AbInject_ccf4259_x20_a-a3_2A_25_ch00.tif	0.279		Orion_2018_0627_GBM_a3AbInject_ccf4268_x20_a-a3_9A_28_ch00.tif	0.431		Orion_2018_0627_GBM_a3AbInject_ccf4272_x20_a-a3_ccf4272_2A_2_ch00.tif	0.789		Orion_2018_0627_GBM_a3AbInject_DI247_x20_a-a3_DI247_4B_19_ch00.tif	0.787
	Orion_2018_0627_GBM_a3AbInject_ccf4259_x20_a-a3_2A_24_ch00.tif	0.351		Orion_2018_0627_GBM_a3AbInject_ccf4268_x20_a-a3_9A_27_ch00.tif	0.076		Orion_2018_0627_GBM_a3AbInject_ccf4272_x20_a-a3_ccf4272_2A_24_ch00.tif	2.1		Orion_2018_0627_GBM_a3AbInject_DI247_x20_a-a3_DI247_4B_19_ch00.tif	0.6
	Orion_2018_0627_GBM_a3AbInject_ccf4259_x20_a-a3_2A_23_ch00.tif	3.314		Orion_2018_0627_GBM_a3AbInject_ccf4268_x20_a-a3_9A_26_ch00.tif	0.179		Orion_2018_0627_GBM_a3AbInject_ccf4272_x20_a-a3_ccf4272_2A_23_ch00.tif	0.66		Orion_2018_0627_GBM_a3AbInject_DI247_x20_a-a3_DI247_4B_18_ch00.tif	0.224
	Orion_2018_0627_GBM_a3AbInject_ccf4259_x20_a-a3_2A_22_ch00.tif	1.488		Orion_2018_0627_GBM_a3AbInject_ccf4268_x20_a-a3_9A_25_ch00.tif	0.018		Orion_2018_0627_GBM_a3AbInject_ccf4272_x20_a-a3_ccf4272_2A_22_ch00.tif	0.665		Orion_2018_0627_GBM_a3AbInject_DI247_x20_a-a3_DI247_4B_17_ch00.tif	0.198
	Orion_2018_0627_GBM_a3AbInject_ccf4259_x20_a-a3_2A_21_ch00.tif	1.936		Orion_2018_0627_GBM_a3AbInject_ccf4268_x20_a-a3_9A_24_ch00.tif	0.066		Orion_2018_0627_GBM_a3AbInject_ccf4272_x20_a-a3_ccf4272_2A_21_ch00.tif	0.877		Orion_2018_0627_GBM_a3AbInject_DI247_x20_a-a3_DI247_4B_16_ch00.tif	0.175
	Orion_2018_0627_GBM_a3AbInject_ccf4259_x20_a-a3_2A_20_ch00.tif	0.012		Orion_2018_0627_GBM_a3AbInject_ccf4268_x20_a-a3_9A_23_ch00.tif	0.468		Orion_2018_0627_GBM_a3AbInject_ccf4272_x20_a-a3_ccf4272_2A_20_ch00.tif	2.727		Orion_2018_0627_GBM_a3AbInject_DI247_x20_a-a3_DI247_4B_15_ch00.tif	0.181
	Orion_2018_0627_GBM_a3AbInject_ccf4259_x20_a-a3_2A_1_ch00.tif	3.981		Orion_2018_0627_GBM_a3AbInject_ccf4268_x20_a-a3_9A_22_ch00.tif	0.046		Orion_2018_0627_GBM_a3AbInject_ccf4272_x20_a-a3_ccf4272_2A_1_ch00.tif	2.196		Orion_2018_0627_GBM_a3AbInject_DI247_x20_a-a3_DI247_4B_14_ch00.tif	0.771
	Orion_2018_0627_GBM_a3AbInject_ccf4259_x20_a-a3_2A_19_ch00.tif	0.014		Orion_2018_0627_GBM_a3AbInject_ccf4268_x20_a-a3_9A_21_ch00.tif	0.047		Orion_2018_0627_GBM_a3AbInject_ccf4272_x20_a-a3_ccf4272_2A_19_ch00.tif	0.099		Orion_2018_0627_GBM_a3AbInject_DI247_x20_a-a3_DI247_4B_13_ch00.tif	1
	Orion_2018_0627_GBM_a3AbInject_ccf4259_x20_a-a3_2A_18_ch00.tif	0.014		Orion_2018_0627_GBM_a3AbInject_ccf4268_x20_a-a3_9A_20_ch00.tif	0.142		Orion_2018_0627_GBM_a3AbInject_ccf4272_x20_a-a3_ccf4272_2A_18_ch00.tif	0.559		Orion_2018_0627_GBM_a3AbInject_DI247_x20_a-a3_DI247_4B_12_ch00.tif	0.858
	Orion_2018_0627_GBM_a3AbInject_ccf4259_x20_a-a3_2A_17_ch00.tif	0.008		Orion_2018_0627_GBM_a3AbInject_ccf4268_x20_a-a3_9A_1_ch00.tif	2.618		Orion_2018_0627_GBM_a3AbInject_ccf4272_x20_a-a3_ccf4272_2A_17_ch00.tif	1.943		Orion_2018_0627_GBM_a3AbInject_DI247_x20_a-a3_DI247_4B_11_ch00.tif	0.996
	Orion_2018_0627_GBM_a3AbInject_ccf4259_x20_a-a3_2A_16_ch00.tif	0.006		Orion_2018_0627_GBM_a3AbInject_ccf4268_x20_a-a3_9A_19_ch00.tif	0.188		Orion_2018_0627_GBM_a3AbInject_ccf4272_x20_a-a3_ccf4272_2A_16_ch00.tif	0.115		Orion_2018_0627_GBM_a3AbInject_DI247_x20_a-a3_DI247_4B_10_ch00.tif	1.414
	Orion_2018_0627_GBM_a3AbInject_ccf4259_x20_a-a3_2A_15_ch00.tif	0.054		Orion_2018_0627_GBM_a3AbInject_ccf4268_x20_a-a3_9A_18_ch00.tif	0.413		Orion_2018_0627_GBM_a3AbInject_ccf4272_x20_a-a3_ccf4272_2A_15_ch00.tif	0.132		Orion_2018_0627_GBM_a3AbInject_DI247_x20_a-a3_DI247_4A_9_ch00.tif	0.178
	Orion_2018_0627_GBM_a3AbInject_ccf4259_x20_a-a3_2A_14_ch00.tif	0.005		Orion_2018_0627_GBM_a3AbInject_ccf4268_x20_a-a3_9A_17_ch00.tif	0.287		Orion_2018_0627_GBM_a3AbInject_ccf4272_x20_a-a3_ccf4272_2A_14_ch00.tif	0.509		Orion_2018_0627_GBM_a3AbInject_DI247_x20_a-a3_DI247_4A_8_ch00.tif	0.856
	Orion_2018_0627_GBM_a3AbInject_ccf4259_x20_a-a3_2A_13_ch00.tif	0.107		Orion_2018_0627_GBM_a3AbInject_ccf4268_x20_a-a3_9A_16_ch00.tif	0.034		Orion_2018_0627_GBM_a3AbInject_ccf4272_x20_a-a3_ccf4272_2A_13_ch00.tif	0.249		Orion_2018_0627_GBM_a3AbInject_DI247_x20_a-a3_DI247_4A_7_ch00.tif	0.407
	Orion_2018_0627_GBM_a3AbInject_ccf4259_x20_a-a3_2A_12_ch00.tif	0.09		Orion_2018_0627_GBM_a3AbInject_ccf4268_x20_a-a3_9A_15_ch00.tif	0.155		Orion_2018_0627_GBM_a3AbInject_ccf4272_x20_a-a3_ccf4272_2A_12_ch00.tif	1.853		Orion_2018_0627_GBM_a3AbInject_DI247_x20_a-a3_DI247_4A_6_ch00.tif	0.711
	Orion_2018_0627_GBM_a3AbInject_ccf4259_x20_a-a3_2A_11_ch00.tif	0.023		Orion_2018_0627_GBM_a3AbInject_ccf4268_x20_a-a3_9A_14_ch00.tif	0.267		Orion_2018_0627_GBM_a3AbInject_ccf4272_x20_a-a3_ccf4272_2A_11_ch00.tif	1.221		Orion_2018_0627_GBM_a3AbInject_DI247_x20_a-a3_DI247_4A_5_ch00.tif	0.666
	Orion_2018_0627_GBM_a3AbInject_ccf4259_x20_a-a3_2A_10_ch00.tif	0.301		Orion_2018_0627_GBM_a3AbInject_ccf4268_x20_a-a3_9A_13_ch00.tif	2.284		Orion_2018_0627_GBM_a3AbInject_ccf4272_x20_a-a3_ccf4272_2A_10_ch00.tif	0.851		Orion_2018_0627_GBM_a3AbInject_DI247_x20_a-a3_DI247_4A_4_ch00.tif	0.876
				Orion_2018_0627_GBM_a3AbInject_ccf4268_x20_a-a3_9A_12_ch00.tif	0.232					Orion_2018_0627_GBM_a3AbInject_DI247_x20_a-a3_DI247_4A_3_ch00.tif	0.666
				Orion_2018_0627_GBM_a3AbInject_ccf4268_x20_a-a3_9A_11_ch00.tif	0.461					Orion_2018_0627_GBM_a3AbInject_DI247_x20_a-a3_DI247_4A_2_ch00.tif	0.479
				Orion_2018_0627_GBM_a3AbInject_ccf4268_x20_a-a3_9A_10_ch00.tif	3.609					Orion_2018_0627_GBM_a3AbInject_DI247_x20_a-a3_DI247_4A_1_ch00.tif	1.057
										Orion_2018_0627_GBM_a3AbInject_DI247_x20_a-a3_DI247_4A_14_ch00.tif	0.099
										Orion_2018_0627_GBM_a3AbInject_DI247_x20_a-a3_DI247_4A_13_ch00.tif	0.132
										Orion_2018_0627_GBM_a3AbInject_DI247_x20_a-a3_DI247_4A_12_ch00.tif	0.08
										Orion_2018_0627_GBM_a3AbInject_DI247_x20_a-a3_DI247_4A_11_ch00.tif	0.234
										Orion_2018_0627_GBM_a3AbInject_DI247_x20_a-a3_DI247_4A_10_ch00.tif	0.087

## Sheet: Fig5
Fig5a
	Summary							Macropinocytosis index							Macropinosome number
	File name_sizes_0.2-infinity	type	identity	macropinocytosis index	Macropinosome number			Slice_sizes_0.2-infinity	Total Area_TMRdex	area_um^2_Phase contrast		macropinocytosis index			Slice_sizes_0.2-infinity	Count_macropinosomes_0.2um and up	count_nuclei	# macropinosomes per cell
	eb2029_0221_TMRdex_x40Orion_422_1_ch00	NEC	422	1.74	3.39			eb2029_0221_TMRdex_x40Orion_422_1_ch00	418.906	24039		1.74261			eb2029_0221_TMRdex_x40Orion_422_1_ch00	156	46	3.3913
	eb2029_0221_TMRdex_x40Orion_422_2_ch00	NEC	422	0.9	3.88			eb2029_0221_TMRdex_x40Orion_422_2_ch00	212.686	23732.8		0.896171			eb2029_0221_TMRdex_x40Orion_422_2_ch00	124	32	3.875
	eb2029_0221_TMRdex_x40Orion_422_3_ch00	NEC	422	1.44	4.6			eb2029_0221_TMRdex_x40Orion_422_3_ch00	296.919	20590.9		1.44199			eb2029_0221_TMRdex_x40Orion_422_3_ch00	92	20	4.6
	eb2029_0221_TMRdex_x40Orion_422_4_ch00.tif	NEC	422	0.56	5.55			eb2029_0221_TMRdex_x40Orion_422_4_ch00.tif	103.097	18337.6		0.562218			eb2029_0221_TMRdex_x40Orion_422_4_ch00.tif	122	22	5.54545
	eb2029_0221_TMRdex_x40Orion_422_5_ch00	NEC	422	1.79	2.93			eb2029_0221_TMRdex_x40Orion_422_5_ch00	358.28	20063.1		1.78577			eb2029_0221_TMRdex_x40Orion_422_5_ch00	82	28	2.92857
	eb2029_0221_TMRdex_x40Orion_422_6_ch00	NEC	422	0.36	3.1			eb2029_0221_TMRdex_x40Orion_422_6_ch00	88.594	24469.3		0.362062			eb2029_0221_TMRdex_x40Orion_422_6_ch00	96	31	3.09677
	eb2029_0221_TMRdex_x40Orion_422_7_ch00	NEC	422	0.84	4.36			eb2029_0221_TMRdex_x40Orion_422_7_ch00	191.565	22895.1		0.836707			eb2029_0221_TMRdex_x40Orion_422_7_ch00	109	25	4.36
	eb2029_0221_TMRdex_x40Orion_422_8_ch00	NEC	422	1.64	3.72			eb2029_0221_TMRdex_x40Orion_422_8_ch00	330.262	20078		1.64489			eb2029_0221_TMRdex_x40Orion_422_8_ch00.tif	119	32	3.71875
	eb2029_0221_TMRdex_x40Orion_422_9_ch00	NEC	422	0.79	3.83			eb2029_0221_TMRdex_x40Orion_422_9_ch00	157.689	19931		0.791176			eb2029_0221_TMRdex_x40Orion_422_9_ch00	111	29	3.82759
	eb2029_0221_TMRdex_x40Orion_422_10_ch00	NEC	422	0.71	3.06			eb2029_0221_TMRdex_x40Orion_422_10_ch00	154.215	21627.2		0.713062			eb2029_0221_TMRdex_x40Orion_422_10_ch00	98	32	3.0625
	eb2029_0221_TMRdex_x40Orion_623_1_ch00	NEC	623	0.74	2.79			eb2029_0221_TMRdex_x40Orion_623_1_ch00	241.313	32441.8		0.743834			eb2029_0221_TMRdex_x40Orion_623_1_ch00	134	48	2.79167
	eb2029_0221_TMRdex_x40Orion_623_2_ch00	NEC	623	0.57	1.6			eb2029_0221_TMRdex_x40Orion_623_2_ch00	169.251	29587.6		0.572033			eb2029_0221_TMRdex_x40Orion_623_2_ch00	109	68	1.60294
	eb2029_0221_TMRdex_x40Orion_623_3_ch00	NEC	623	0.73	2.29			eb2029_0221_TMRdex_x40Orion_623_3_ch00	222.879	30487.5		0.731049			eb2029_0221_TMRdex_x40Orion_623_3_ch00	94	41	2.29268
	eb2029_0221_TMRdex_x40Orion_623_4_ch00.tif	NEC	623	1.18	2.41			eb2029_0221_TMRdex_x40Orion_623_4_ch00.tif	106	419.921		1.175			eb2029_0221_TMRdex_x40Orion_623_4_ch00.tif	106	44	2.40909
	eb2029_0221_TMRdex_x40Orion_623_5_ch00	NEC	623	1.3	2.4			eb2029_0221_TMRdex_x40Orion_623_5_ch00	318.192	24442.4		1.3018			eb2029_0221_TMRdex_x40Orion_623_5_ch00	113	47	2.40426
	eb2029_0221_TMRdex_x40Orion_623_6_ch00	NEC	623	1.49	3.6			eb2029_0221_TMRdex_x40Orion_623_6_ch00	387.972	26102.7		1.48633			eb2029_0221_TMRdex_x40Orion_623_6_ch00	198	55	3.6
	eb2029_0221_TMRdex_x40Orion_623_7_ch00	NEC	623	1.76	3.6			eb2029_0221_TMRdex_x40Orion_623_7_ch00	422.862	24075.4		1.75641			eb2029_0221_TMRdex_x40Orion_623_7_ch00	151	42	3.59524
	eb2029_0221_TMRdex_x40Orion_623_8_ch00	NEC	623	1.01	2.51			eb2029_0221_TMRdex_x40Orion_623_8_ch00	289.844	28572.4		1.01442			eb2029_0221_TMRdex_x40Orion_623_8_ch00	143	57	2.50877
	eb2029_0221_TMRdex_x40Orion_623_9_ch00	NEC	623	1.05	2.65			eb2029_0221_TMRdex_x40Orion_623_9_ch00	325.064	30872.4		1.05293			eb2029_0221_TMRdex_x40Orion_623_9_ch00	164	62	2.64516
	eb2029_0221_TMRdex_x40Orion_623_10_ch00	NEC	623	1.02	2.67			eb2029_0221_TMRdex_x40Orion_623_10_ch00	343.32	33549.7		1.02332			eb2029_0221_TMRdex_x40Orion_623_10_ch00	112	42	2.66667
	eb2029_0221_TMRdex_x40Orion_ccf3889_1_ch00	TEC	ccf3889	8.99	6.11			eb2029_0221_TMRdex_x40Orion_ccf3889_1_ch00	1063.89	11830.2		8.99296			eb2029_0221_TMRdex_x40Orion_ccf3889_1_ch00	110	18	6.11111
	eb2029_0221_TMRdex_x40Orion_ccf3889_2_ch00	TEC	ccf3889	4.74	11.87			eb2029_0221_TMRdex_x40Orion_ccf3889_2_ch00	844.12	17800.8		4.74204			eb2029_0221_TMRdex_x40Orion_ccf3889_2_ch00	178	15	11.8667
	eb2029_0221_TMRdex_x40Orion_ccf3889_3_ch00	TEC	ccf3889	13.47	11.57			eb2029_0221_TMRdex_x40Orion_ccf3889_3_ch00	2680.43	19900.2		13.4694			eb2029_0221_TMRdex_x40Orion_ccf3889_3_ch00	243	21	11.5714
	eb2029_0221_TMRdex_x40Orion_ccf3889_4_ch00	TEC	ccf3889	13.33	8			eb2029_0221_TMRdex_x40Orion_ccf3889_4_ch00	2525.79	18949.5		13.329			eb2029_0221_TMRdex_x40Orion_ccf3889_4_ch00	152	19	8
	eb2029_0221_TMRdex_x40Orion_ccf3889_5_ch00	TEC	ccf3889	12.4	6.29			eb2029_0221_TMRdex_x40Orion_ccf3889_5_ch00	1499.78	12098.7		12.3963			eb2029_0221_TMRdex_x40Orion_ccf3889_5_ch00	44	7	6.28571
	eb2029_0221_TMRdex_x40Orion_ccf3889_6_ch00	TEC	ccf3889	11.37	7.46			eb2029_0221_TMRdex_x40Orion_ccf3889_6_ch00	1524.71	13407.7		11.3719			eb2029_0221_TMRdex_x40Orion_ccf3889_6_ch00	97	13	7.46154
	eb2029_0221_TMRdex_x40Orion_ccf3889_7_ch00	TEC	ccf3889	7.8	8.88			eb2029_0221_TMRdex_x40Orion_ccf3889_7_ch00	1172.97	15036.8		7.80065			eb2029_0221_TMRdex_x40Orion_ccf3889_7_ch00	142	16	8.875
	eb2029_0221_TMRdex_x40Orion_ccf3889_8_ch00	TEC	ccf3889	5.83	6.17			eb2029_0221_TMRdex_x40Orion_ccf3889_8_ch00	1294.09	22210.7		5.82643			eb2029_0221_TMRdex_x40Orion_ccf3889_8_ch00	179	29	6.17241
	eb2029_0221_TMRdex_x40Orion_ccf3889_9_ch00	TEC	ccf3889	9.63	9.36			eb2029_0221_TMRdex_x40Orion_ccf3889_9_ch00	1313.82	13649.9		9.62515			eb2029_0221_TMRdex_x40Orion_ccf3889_9_ch00	103	11	9.36364
	eb2029_0221_TMRdex_x40Orion_ccf3889_10_ch00	TEC	ccf3889	8.98	8.5			eb2029_0221_TMRdex_x40Orion_ccf3889_10_ch00	755.051	8408.15		8.97999			eb2029_0221_TMRdex_x40Orion_ccf3889_10_ch00	51	6	8.5
	eb2029_0221_TMRdex_x40Orion_DI-167_1_ch00	TEC	DI-167	5.18	7.59			eb2029_0221_TMRdex_x40Orion_DI-167_1_ch00	1658.69	32037.8		5.17729			eb2029_0221_TMRdex_x40Orion_DI-167_1_ch00	205	27	7.59259
	eb2029_0221_TMRdex_x40Orion_DI-167_2_ch00	TEC	DI-167	10.55	5.85			eb2029_0221_TMRdex_x40Orion_DI-167_2_ch00	3506.53	33250.1		10.5459			eb2029_0221_TMRdex_x40Orion_DI-167_2_ch00	269	46	5.84783
	eb2029_0221_TMRdex_x40Orion_DI-167_3_ch00	TEC	DI-167	11.78	7.54			eb2029_0221_TMRdex_x40Orion_DI-167_3_ch00	3509.27	29781.7		11.7833			eb2029_0221_TMRdex_x40Orion_DI-167_3_ch00	309	41	7.53659
	eb2029_0221_TMRdex_x40Orion_DI-167_4_ch00	TEC	DI-167	11.09	10.81			eb2029_0221_TMRdex_x40Orion_DI-167_4_ch00	3388.75	30570.4		11.0851			eb2029_0221_TMRdex_x40Orion_DI-167_4_ch00	281	26	10.8077
	eb2029_0221_TMRdex_x40Orion_DI-167_5_ch00	TEC	DI-167	12.66	8.71			eb2029_0221_TMRdex_x40Orion_DI-167_5_ch00	3480.72	27487.6		12.6629			eb2029_0221_TMRdex_x40Orion_DI-167_5_ch00	148	17	8.70588
	eb2029_0221_TMRdex_x40Orion_DI-167_6_ch00	TEC	DI-167	10.27	10.94			eb2029_0221_TMRdex_x40Orion_DI-167_6_ch00	3026.44	29463.1		10.272			eb2029_0221_TMRdex_x40Orion_DI-167_6_ch00	197	18	10.9444
	eb2029_0221_TMRdex_x40Orion_DI-167_7_ch00	TEC	DI-167	11.62	10.18			eb2029_0221_TMRdex_x40Orion_DI-167_7_ch00	2362.39	20325.7		11.6227			eb2029_0221_TMRdex_x40Orion_DI-167_7_ch00	112	11	10.1818
	eb2029_0221_TMRdex_x40Orion_DI-167_8_ch00	TEC	DI-167	8.23	8.1			eb2029_0221_TMRdex_x40Orion_DI-167_8_ch00	1998.43	24290.7		8.22716			eb2029_0221_TMRdex_x40Orion_DI-167_8_ch00	162	20	8.1
	eb2029_0221_TMRdex_x40Orion_DI-167_9_ch00	TEC	DI-167	9.42	7.49			eb2029_0221_TMRdex_x40Orion_DI-167_9_ch00	3140.75	33324.2		9.42481			eb2029_0221_TMRdex_x40Orion_DI-167_9_ch00	262	35	7.48571
	eb2029_0221_TMRdex_x40Orion_DI-167_10_ch00	TEC	DI-167	10.08	9.15			eb2029_0221_TMRdex_x40Orion_DI-167_10_ch00	2880.95	28577.4		10.0812			eb2029_0221_TMRdex_x40Orion_DI-167_10_ch00	238	26	9.15385
	eb2029_0221_TMRdex_x40Orion_DI-337_1_ch00	TEC	DI-337	3.89	5.35			eb2029_0221_TMRdex_x40Orion_DI-337_1_ch00	1141.7	29335.8		3.89184			eb2029_0221_TMRdex_x40Orion_DI-337_1_ch00	289	54	5.35185
	eb2029_0221_TMRdex_x40Orion_DI-337_2_ch00	TEC	DI-337	8.6	10.42			eb2029_0221_TMRdex_x40Orion_DI-337_2_ch00	2358.18	27411		8.60305			eb2029_0221_TMRdex_x40Orion_DI-337_2_ch00	448	43	10.4186
	eb2029_0221_TMRdex_x40Orion_DI-337_3_ch00	TEC	DI-337	6.55	7.79			eb2029_0221_TMRdex_x40Orion_DI-337_3_ch00	1924.37	29399.7		6.54554			eb2029_0221_TMRdex_x40Orion_DI-337_3_ch00	335	43	7.7907
	eb2029_0221_TMRdex_x40Orion_DI-337_4_ch00	TEC	DI-337	11.31	9.65			eb2029_0221_TMRdex_x40Orion_DI-337_4_ch00	3349.7	29614.5		11.311			eb2029_0221_TMRdex_x40Orion_DI-337_4_ch00	463	48	9.64583
	eb2029_0221_TMRdex_x40Orion_DI-337_5_ch00	TEC	DI-337	11.35	10.21			eb2029_0221_TMRdex_x40Orion_DI-337_5_ch00	3400.95	29951.3		11.3549			eb2029_0221_TMRdex_x40Orion_DI-337_5_ch00	531	52	10.2115
	eb2029_0221_TMRdex_x40Orion_DI-337_6_ch00	TEC	DI-337	7.28	7.88			eb2029_0221_TMRdex_x40Orion_DI-337_6_ch00	2470.61	33957.7		7.27555			eb2029_0221_TMRdex_x40Orion_DI-337_6_ch00	386	49	7.87755
	eb2029_0221_TMRdex_x40Orion_DI-337_7_ch00	TEC	DI-337	4.45	6.4			eb2029_0221_TMRdex_x40Orion_DI-337_7_ch00	1322.32	29690.2		4.45372			eb2029_0221_TMRdex_x40Orion_DI-337_7_ch00	301	47	6.40426
	eb2029_0221_TMRdex_x40Orion_DI-337_8_ch00	TEC	DI-337	6.14	6.04			eb2029_0221_TMRdex_x40Orion_DI-337_8_ch00	1607.37	26160.5		6.14424			eb2029_0221_TMRdex_x40Orion_DI-337_8_ch00	296	49	6.04082
	eb2029_0221_TMRdex_x40Orion_DI-337_9_ch00	TEC	DI-337	8.43	7.3			eb2029_0221_TMRdex_x40Orion_DI-337_9_ch00	2441.83	28949.2		8.4349			eb2029_0221_TMRdex_x40Orion_DI-337_9_ch00	336	46	7.30435
	eb2029_0221_TMRdex_x40Orion_DI-337_10_ch00	TEC	DI-337	5.42	6.61			eb2029_0221_TMRdex_x40Orion_DI-337_10_ch00	1731.43	31967.5		5.41624			eb2029_0221_TMRdex_x40Orion_DI-337_10_ch00	443	67	6.61194
Fig5b
	macropinocytosis with EIPA
	Slice	Treatment	ID	Count_TMRdex	Count_nuclei	Macropinosome number
	DMSO_1r_x40TMRdextran2390eb062216	DMSO	DMSO-1	124	13	9.53846
	DMSO_2r_x40TMRdextran2390eb062216	DMSO	DMSO-2	179	13	13.7692
	DMSO_3r_x40TMRdextran2390eb062216	DMSO	DMSO-3	183	13	14.0769
	DMSO_4r_x40TMRdextran2390eb062216	DMSO	DMSO-4	151	16	9.4375
	DMSO_5r_x40TMRdextran2390eb062216	DMSO	DMSO-5	156	15	10.4
	DMSO_6r_x40TMRdextran2390eb062216	DMSO	DMSO-6	235	18	13.0556
	DMSO_7r_x40TMRdextran2390eb062216	DMSO	DMSO-7	193	13	14.8462
	DMSO_8r_x40TMRdextran2390eb062216	DMSO	DMSO-8	146	12	12.1667
	DMSO_9r_x40TMRdextran2390eb062216	DMSO	DMSO-9	156	11	14.1818
	DMSO_10r_x40TMRdextran2390eb062216	DMSO	DMSO-10	159	20	7.95
	DMSO_11r_x40TMRdextran2390eb062216	DMSO	DMSO-11	153	10	15.3
	EIPA_2r_x40TMRdextran2390eb062216	EIPA	EIPA-2	24	8	3
	EIPA_3r_x40TMRdextran2390eb062216	EIPA	EIPA-3	40	11	3.63636
	EIPA_4r_x40TMRdextran2390eb062216	EIPA	EIPA-4	39	17	2.29412
	EIPA_5r_x40TMRdextran2390eb062216	EIPA	EIPA-5	47	15	3.13333
	EIPA_6r_x40TMRdextran2390eb062216	EIPA	EIPA-6	48	12	4
	EIPA_7r_x40TMRdextran2390eb062216	EIPA	EIPA-7	36	11	3.27273
	EIPA_8r_x40TMRdextran2390eb062216	EIPA	EIPA-8	29	9	3.22222
	EIPA_9r_x40TMRdextran2390eb062216	EIPA	EIPA-9	39	12	3.25
	EIPA_10r_x40TMRdextran2390eb062216	EIPA	EIPA-10	62	13	4.76923
	EIPA_11r_x40TMRdextran2390eb062216	EIPA	EIPA-11	38	9	4.22222
	EIPA_12r_x40TMRdextran2390eb062216	EIPA	EIPA-12	29	8	3.625
Fig5C
	tube formation with EIPA
	group	identity	treatment	The number of tube per field
	a	ccf2390	DMSO	22
	a	ccf2390	DMSO	38
	a	ccf2390	DMSO	32
	a	ccf2390	DMSO	29
	a	ccf2390	DMSO	51
	a	ccf2390	DMSO	36
	a	ccf2390	DMSO	17
	a	ccf2390	DMSO	22
	a	ccf2390	DMSO	19
	a	ccf2390	DMSO	22
	a	ccf2390	DMSO	41
	a	ccf2390	DMSO	33
	a	ccf2390	DMSO	19
	a	ccf2390	DMSO	21
	a	ccf2390	DMSO	15
	a	ccf2390	DMSO	20
	a	ccf2390	DMSO	46
	a	ccf2390	DMSO	28
	b	ccf2390	50nM EIPA	12
	b	ccf2390	50nM EIPA	6
	b	ccf2390	50nM EIPA	9
	b	ccf2390	50nM EIPA	22
	b	ccf2390	50nM EIPA	13
	b	ccf2390	50nM EIPA	15
	b	ccf2390	50nM EIPA	3
	b	ccf2390	50nM EIPA	10
	b	ccf2390	50nM EIPA	6
	b	ccf2390	50nM EIPA	12
	b	ccf2390	50nM EIPA	15
	b	ccf2390	50nM EIPA	9
	b	ccf2390	50nM EIPA	5
	b	ccf2390	50nM EIPA	8
	b	ccf2390	50nM EIPA	14
	b	ccf2390	50nM EIPA	13
	b	ccf2390	50nM EIPA	16
	b	ccf2390	50nM EIPA	22
	c	ccf2687	DMSO	16
	c	ccf2687	DMSO	20
	c	ccf2687	DMSO	24
	c	ccf2687	DMSO	11
	c	ccf2687	DMSO	16
	c	ccf2687	DMSO	21
	c	ccf2687	DMSO	21
	c	ccf2687	DMSO	20
	c	ccf2687	DMSO	19
	c	ccf2687	DMSO	22
	c	ccf2687	DMSO	11
	c	ccf2687	DMSO	19
	c	ccf2687	DMSO	12
	c	ccf2687	DMSO	13
	c	ccf2687	DMSO	19
	c	ccf2687	DMSO	11
	c	ccf2687	DMSO	15
	c	ccf2687	DMSO	19
	d	ccf2687	50nM EIPA	8
	d	ccf2687	50nM EIPA	10
	d	ccf2687	50nM EIPA	9
	d	ccf2687	50nM EIPA	8
	d	ccf2687	50nM EIPA	16
	d	ccf2687	50nM EIPA	9
	d	ccf2687	50nM EIPA	9
	d	ccf2687	50nM EIPA	3
	d	ccf2687	50nM EIPA	3
	d	ccf2687	50nM EIPA	11
	d	ccf2687	50nM EIPA	0
	d	ccf2687	50nM EIPA	4
	d	ccf2687	50nM EIPA	3
	d	ccf2687	50nM EIPA	3
	d	ccf2687	50nM EIPA	4
	d	ccf2687	50nM EIPA	3
	d	ccf2687	50nM EIPA	4
	d	ccf2687	50nM EIPA	3
Fig5d
	Macropinocytosis and anti-itga3 mAb
	ID	treatment	macropinosome number
	antia3_ar_25ugml30min2390x40eb061716	b_anti-itga3	5.5
	antia3_br_25ugml30min2390x40eb061716	b_anti-itga3	3.8
	antia3_cr_25ugml30min2390x40eb061716	b_anti-itga3	2.6
	antia3_dr_25ugml30min2390x40eb061716	b_anti-itga3	0.5
	antia3_1r_25ugml30min2390x40eb061716	b_anti-itga3	8.1
	antia3_2r_25ugml30min2390x40eb061716	b_anti-itga3	14
	antia3_3r_25ugml30min2390x40eb061716	b_anti-itga3	6.5
	antia3_4r_25ugml30min2390x40eb061716	b_anti-itga3	7.1
	antia3_5r_25ugml30min2390x40eb061716	b_anti-itga3	1.6
	antia3_6r_25ugml30min2390x40eb061716	b_anti-itga3	7.9
	antia3_7r_25ugml30min2390x40eb061716	b_anti-itga3	10.4
	antia3_8r_25ugml30min2390x40eb061716	b_anti-itga3	5.2
	antia3_9r_25ugml30min2390x40eb061716	b_anti-itga3	5.9
	antia3_10r_25ugml30min2390x40eb061716	b_anti-itga3	20
	antia3_11r_25ugml30min2390x40eb061716	b_anti-itga3	1.9
	antia3_12r_25ugml30min2390x40eb061716	b_anti-itga3	6.3
	antia3_13r_25ugml30min2390x40eb061716	b_anti-itga3	7.8
	antia3_14r_25ugml30min2390x40eb061716	b_anti-itga3	4.5
	antia3_15r_25ugml30min2390x40eb061716	b_anti-itga3	4.9
	antia3_16r_25ugml30min2390x40eb061716	b_anti-itga3	9.3
	antia3_17r_25ugml30min2390x40eb061716	b_anti-itga3	8
	antia3_18r_25ugml30min2390x40eb061716	b_anti-itga3	13.1
	antia3_19r_25ugml30min2390x40eb061716	b_anti-itga3	12.5
	mIgG_br_25ugml30min2390x40eb061716	a_mIgG	6.1
	mIgG_Cr_25ugml30min2390x40eb061716	a_mIgG	6.8
	mIgG_dr_25ugml30min2390x40eb061716	a_mIgG	5.5
	mIgG_1r_25ugml30min2390x40eb061716	a_mIgG	21
	mIgG_3r_25ugml30min2390x40eb061716	a_mIgG	16.7
	mIgG_4r_25ugml30min2390x40eb061716	a_mIgG	12.9
	mIgG_5r_25ugml30min2390x40eb061716	a_mIgG	11.6
	mIgG_6r_25ugml30min2390x40eb061716	a_mIgG	12.1
	mIgG_7r_25ugml30min2390x40eb061716	a_mIgG	16.5
	mIgG_8r_25ugml30min2390x40eb061716	a_mIgG	19.4
	mIgG_9r_25ugml30min2390x40eb061716	a_mIgG	24.4
	mIgG_10r_25ugml30min2390x40eb061716	a_mIgG	7.3
	mIgG_11r_25ugml30min2390x40eb061716	a_mIgG	17.9
	mIgG_12r_25ugml30min2390x40eb061716	a_mIgG	30.5
	mIgG_13r_25ugml30min2390x40eb061716	a_mIgG	9.2
	mIgG_14r_25ugml30min2390x40eb061716	a_mIgG	14.6
	mIgG_15r_25ugml30min2390x40eb061716	a_mIgG	15.7
	mIgG_16r_25ugml30min2390x40eb061716	a_mIgG	15.3
	mIgG_17r_25ugml30min2390x40eb061716	a_mIgG	8.9
	mIgG_18r_25ugml30min2390x40eb061716	a_mIgG	9.7
	mIgG_19r_25ugml30min2390x40eb061716	a_mIgG	13.4
	mIgG_20r_25ugml30min2390x40eb061716	a_mIgG	20.5
	mIgG_21r_25ugml30min2390x40eb061716	a_mIgG	25
Fig5e
	Macropinocytosis and anti-CD151 mAb
	Slice	treatment	macropiinosome number
	mIgG_1r_x40_DI-102eb121216	A_mIgG	28.8
	mIgG_2r_x40_DI-102eb121216	A_mIgG	25.4
	mIgG_3r_x40_DI-102eb121216	A_mIgG	15
	mIgG_4r_x40_DI-102eb121216	A_mIgG	23.9
	mIgG_5r_x40_DI-102eb121216	A_mIgG	25.2
	mIgG_6r_x40_DI-102eb121216	A_mIgG	26.2
	mIgG_7r_x40_DI-102eb121216	A_mIgG	9.7
	mIgG_8r_x40_DI-102eb121216	A_mIgG	18.3
	mIgG_9r_x40_DI-102eb121216	A_mIgG	32.5
	mIgG_10r_x40_DI-102eb121216	A_mIgG	25.8
	mIgG_11r_x40_DI-102eb121216	A_mIgG	19.8
	1A5_1r_x40_DI-102eb121216	B_1A5	10.5
	1A5_2r_x40_DI-102eb121216	B_1A5	4.2
	1A5_3r_x40_DI-102eb121216	B_1A5	12.8
	1A5_4r_x40_DI-102eb121216	B_1A5	14.1
	1A5_5r_x40_DI-102eb121216	B_1A5	4.3
	1A5_6r_x40_DI-102eb121216	B_1A5	5.8
	1A5_7r_x40_DI-102eb121216	B_1A5	7.1
	1A5_8r_x40_DI-102eb121216	B_1A5	7.5
	1A5_9r_x40_DI-102eb121216	B_1A5	1
Fig5f																		lab notebook: eb2017_0403_siCD151_ccf3889
			area	Mean	Integrated density	RawIntDen	1/mean	1/inegrated dnsity	1/RawIntDen*1000000		background subtraction	Normalization with b-tubulin (Value in K)			Divided by 0.8943
	conR	8	0.03	119.35	4.03	362835	0.00837872	0.248139	2.75607		0.325274	0.894316			1.00002				CD151	Area	Mean	IntDen	RawIntDen	1/RawIntDen*1000000		background subtraction		Normalization		Divided by 0.3417
	siItga3_1	9	0.03	129.97	4.39	395113	0.00769408	0.22779	2.53092		0.100122	0.267805			0.299458			conRi	1	0.03	118.43	4.11	369489	2.70644		0.303371		0.341702		1.00001
	siItga3_2	10	0.03	129.02	4.36	392225	0.00775074	0.229358	2.54956		0.118757	0.355023			0.396984			siCD151	2	0.03	126.97	4.4	396133	2.5244		0.121335		0.168316		0.492583
	background	11	0.03	135.32	4.57	411373	0.00738989	0.218818	2.43088									background	3	0.03	133.38	4.62	416134	2.40307
	b-tubulin		area	Mean	Integrated density	RawIntDen	1/mean	1/inegrated dnsity	1/RawIntDen
	conR	12	0.04	116.05	4.22	380183	0.00861698	0.236967	2.63031		0.363712
	siItga3_1	13	0.04	115.61	4.21	378722	0.00864977	0.23753	2.64046		0.373859
	siItga3_2	14	0.04	117.35	4.27	384452	0.00852152	0.234192	2.6011		0.334505								b-Tubulin	Area	Mean	IntDen	RawIntDen	1/RawIntDen*1000000		background subtraction
	background	15	0.04	134.67	4.9	441185	0.00742556	0.204082	2.26662									conRi	4	0.03	96.95	3.36	302471	3.3061		0.887822
																		siCD151	5	0.03	102.1	3.54	318557	3.13916		0.720876
																		background	6	0.03	132.54	4.59	413517	2.41828
	Slice_0.2um and up	treatment	Count_TMRdex	Count_nuclei	macropinosome number
	ConRi_A_x40eb021017	A_ConRi	176	23	7.65217
	ConRi_B_x40eb021017	A_ConRi	102	15	6.8
	ConRi_C_x40eb021017	A_ConRi	92	13	7.07692
	ConRi_D_x40eb021017	A_ConRi	83	12	6.91667
	ConRi_E_x40eb021017	A_ConRi	150	17	8.82353
	ConRi_F_x40eb021017	A_ConRi	145	16	9.0625
	ConRi_G_x40eb021017	A_ConRi	134	14	9.57143
	ConRi_H_x40eb021017	A_ConRi	89	9	9.88889
	ConRi_I_x40eb021017	A_ConRi	210	18	11.6667
	ConRi_J_x40eb021017	A_ConRi	102	11	9.27273
	ConRi_K_x40eb021017	A_ConRi	174	13	13.3846
	ConRi_L_x40eb021017	A_ConRi	155	16	9.6875
	ConRi_M_x40eb021017	A_ConRi	182	15	12.1333
	ConRi_N_x40eb021017	A_ConRi	155	16	9.6875
	ConRi_O_x40eb021017	A_ConRi	102	27	3.77778
	ConRi_P_x40eb021017	A_ConRi	73	11	6.63636
	siItga3-1_A_x40eb021017	B_siItga3-1	82	14	5.85714
	siItga3-1_Bd_x40eb021017	B_siItga3-1	90	15	6
	siItga3-1_C_x40eb021017	B_siItga3-1	41	13	3.15385
	siItga3-1_D_x40eb021017	B_siItga3-1	53	10	5.3
	siItga3-1_E_x40eb021017	B_siItga3-1	69	15	4.6
	siItga3-1_F_x40eb021017	B_siItga3-1	66	13	5.07692
	siItga3-1_G_x40eb021017	B_siItga3-1	90	21	4.28571
	siItga3-1_H_x40eb021017	B_siItga3-1	71	23	3.08696
	siItga3-1_I_x40eb021017	B_siItga3-1	84	20	4.2
	siItga3-1_J_x40eb021017	B_siItga3-1	45	8	5.625
	siItga3-1_K_x40eb021017	B_siItga3-1	82	13	6.30769
	siItga3-1_L_x40eb021017	B_siItga3-1	14	14	1
	siItga3-1_M_x40eb021017	B_siItga3-1	54	15	3.6
	siItga3-1_N_x40eb021017	B_siItga3-1	94	28	3.35714
	siItga3-1_O_x40eb021017	B_siItga3-1	90	12	7.5
	siItga3-1_P_x40eb021017	B_siItga3-1	39	14	2.78571
	siItga3-2_A_x40eb021017	C_siItga3-2	80	18	4.44444
	siItga3-2_B_x40eb021017	C_siItga3-2	96	12	8
	siItga3-2_C_x40eb021017	C_siItga3-2	67	20	3.35
	siItga3-2_D_x40eb021017	C_siItga3-2	93	13	7.15385
	siItga3-2_E_x40eb021017	C_siItga3-2	79	11	7.18182
	siItga3-2_F_x40eb021017	C_siItga3-2	66	11	6
	siItga3-2_G_x40eb021017	C_siItga3-2	91	13	7
	siItga3-2_H_x40eb021017	C_siItga3-2	96	15	6.4
	siItga3-2_I_x40eb021017	C_siItga3-2	39	10	3.9
	siItga3-2_J_x40eb021017	C_siItga3-2	63	13	4.84615
	siItga3-2_K_x40eb021017	C_siItga3-2	89	19	4.68421
	siCD151_A_x40eb021017	D_siCD151-1	51	8	6.375
	siCD151_B_x40eb021017	D_siCD151-1	61	10	6.1
	siCD151_C_x40eb021017	D_siCD151-1	53	12	4.41667
	siCD151_D_x40eb021017	D_siCD151-1	73	14	5.21429
	siCD151_E_x40eb021017	D_siCD151-1	80	15	5.33333
	siCD151_F_x40eb021017	D_siCD151-1	42	12	3.5
	siCD151_G_x40eb021017	D_siCD151-1	80	15	5.33333
	siCD151_H_x40eb021017	D_siCD151-1	64	13	4.92308
	siCD151_I_x40eb021017	D_siCD151-1	105	23	4.56522
	siCD151_J_x40eb021017	D_siCD151-1	38	14	2.71429
	siCD151_K_x40eb021017	D_siCD151-1	52	15	3.46667
	siCD151_L_x40eb021017	D_siCD151-1	79	15	5.26667
	siCD151_M_x40eb021017	D_siCD151-1	85	23	3.69565
	siCD151_N_x40eb021017	D_siCD151-1	44	18	2.44444
	siCD151_O_x40eb021017	D_siCD151-1	69	18	3.83333
	siCD151_P_x40eb021017	D_siCD151-1	78	18	4.33333
	siCD151_Q_x40eb021017	D_siCD151-1	100	19	5.26316

## Sheet: Fig6
Fig6e
	Slice	Area_red		%		Normalized relative area	% inhibition		Slice	Area_red x green
	Confocal_2020_0304_H4A3_TMRdex_3h_ccf2390_x40dry_x1.5_CTL_1_ch02-1.tif	659.713		17.4952	0.174952	1.02913	-2.91284		Result of Confocal_2020_0304_H4A3_TMRdex_3h_ccf2390_x40dry_x1.5_CTL_1_ch01-1.tif	115.418
	Confocal_2020_0304_H4A3_TMRdex_3h_ccf2390_x40dry_x1.5_CTL_2_ch02-1.tif	732.888		21.8444	0.218444	1.28496	-28.4965		Result of Confocal_2020_0304_H4A3_TMRdex_3h_ccf2390_x40dry_x1.5_CTL_2_ch01-1.tif	160.095
	Confocal_2020_0304_H4A3_TMRdex_3h_ccf2390_x40dry_x1.5_CTL_3_ch02-1.tif	299.141		11.8239	0.118239	0.695521	30.4479		Result of Confocal_2020_0304_H4A3_TMRdex_3h_ccf2390_x40dry_x1.5_CTL_3_ch01-1.tif	35.37
	Confocal_2020_0304_H4A3_TMRdex_3h_ccf2390_x40dry_x1.5_CTL_4_ch02-1.tif	439.142		11.3489	0.113489	0.667585	33.2415		Result of Confocal_2020_0304_H4A3_TMRdex_3h_ccf2390_x40dry_x1.5_CTL_4_ch01-1.tif	49.838
	Confocal_2020_0304_H4A3_TMRdex_3h_ccf2390_x40dry_x1.5_CTL_5_ch02-1.tif	142.794		6.83502	0.0683502	0.40206	59.794		Result of Confocal_2020_0304_H4A3_TMRdex_3h_ccf2390_x40dry_x1.5_CTL_5_ch01-1.tif	9.76
	Confocal_2020_0304_H4A3_TMRdex_3h_ccf2390_x40dry_x1.5_CTL_6_ch02-1.tif	399.135		5.81332	0.0581332	0.34196	65.804		Result of Confocal_2020_0304_H4A3_TMRdex_3h_ccf2390_x40dry_x1.5_CTL_6_ch01-1.tif	23.203
	Confocal_2020_0304_H4A3_TMRdex_3h_ccf2390_x40dry_x1.5_CTL_7_ch02-1.tif	207.254		21.6493	0.216493	1.27349	-27.3487		Result of Confocal_2020_0304_H4A3_TMRdex_3h_ccf2390_x40dry_x1.5_CTL_7_ch01-1.tif	44.869
	Confocal_2020_0304_H4A3_TMRdex_3h_ccf2390_x40dry_x1.5_CTL_9_ch02-1.tif	685.203		29.8433	0.298433	1.75549	-75.5487		Result of Confocal_2020_0304_H4A3_TMRdex_3h_ccf2390_x40dry_x1.5_CTL_9_ch01-1.tif	204.487
	Confocal_2020_0304_H4A3_TMRdex_3h_ccf2390_x40dry_x1.5_CTL_10_ch02-1.tif	432.745		26.5387	0.265387	1.5611	-56.1101		Result of Confocal_2020_0304_H4A3_TMRdex_3h_ccf2390_x40dry_x1.5_CTL_10_ch01-1.tif	114.845
	Confocal_2020_0304_H4A3_TMRdex_3h_ccf2390_x40dry_x1.5_CTL_11_ch02-1.tif	777.422		16.0803	0.160803	0.945902	5.40984		Result of Confocal_2020_0304_H4A3_TMRdex_3h_ccf2390_x40dry_x1.5_CTL_11_ch01-1.tif	125.012
	Confocal_2020_0304_H4A3_TMRdex_3h_ccf2390_x40dry_x1.5_EGTA_1_ch02-1.tif	261.812		8.34339	0.0834339	0.490788	50.9212		Result of Confocal_2020_0304_H4A3_TMRdex_3h_ccf2390_x40dry_x1.5_EGTA_1_ch01-1.tif	21.844
	Confocal_2020_0304_H4A3_TMRdex_3h_ccf2390_x40dry_x1.5_EGTA_2_ch02-1.tif	264.172		17.5802	0.175802	1.03413	-3.41302		Result of Confocal_2020_0304_H4A3_TMRdex_3h_ccf2390_x40dry_x1.5_EGTA_2_ch01-1.tif	46.442
	Confocal_2020_0304_H4A3_TMRdex_3h_ccf2390_x40dry_x1.5_EGTA_3_ch02-1.tif	124.524		9.44557	0.0944557	0.555622	44.4378		Result of Confocal_2020_0304_H4A3_TMRdex_3h_ccf2390_x40dry_x1.5_EGTA_3_ch01-1.tif	11.762
	Confocal_2020_0304_H4A3_TMRdex_3h_ccf2390_x40dry_x1.5_EGTA_4_ch02-1.tif	408.359		8.84271	0.0884271	0.520159	47.9841		Result of Confocal_2020_0304_H4A3_TMRdex_3h_ccf2390_x40dry_x1.5_EGTA_4_ch01-1.tif	36.11
	Confocal_2020_0304_H4A3_TMRdex_3h_ccf2390_x40dry_x1.5_EGTA_5_ch02-1.tif	158.489		7.82767	0.0782767	0.460451	53.9549		Result of Confocal_2020_0304_H4A3_TMRdex_3h_ccf2390_x40dry_x1.5_EGTA_5_ch01-1.tif	12.406
	Confocal_2020_0304_H4A3_TMRdex_3h_ccf2390_x40dry_x1.5_EGTA_6_ch02-1.tif	331.564		9.12222	0.0912222	0.536601	46.3399		Result of Confocal_2020_0304_H4A3_TMRdex_3h_ccf2390_x40dry_x1.5_EGTA_6_ch01-1.tif	30.246
	Confocal_2020_0304_H4A3_TMRdex_3h_ccf2390_x40dry_x1.5_EGTA_7_ch02-1.tif	813.365		6.40844	0.0640844	0.376967	62.3033		Result of Confocal_2020_0304_H4A3_TMRdex_3h_ccf2390_x40dry_x1.5_EGTA_7_ch01-1.tif	52.124
	Confocal_2020_0304_H4A3_TMRdex_3h_ccf2390_x40dry_x1.5_EGTA_8_ch02-1.tif	629.069		6.55588	0.0655588	0.38564	61.436		Result of Confocal_2020_0304_H4A3_TMRdex_3h_ccf2390_x40dry_x1.5_EGTA_8_ch01-1.tif	41.241
	Confocal_2020_0304_H4A3_TMRdex_3h_ccf2390_x40dry_x1.5_EGTA_9_ch02-1.tif	370.024		1.89636	0.0189636	0.111551	88.8449		Result of Confocal_2020_0304_H4A3_TMRdex_3h_ccf2390_x40dry_x1.5_EGTA_9_ch01-1.tif	7.017
	Confocal_2020_0304_H4A3_TMRdex_3h_ccf2390_x40dry_x1.5_EGTA_10_ch02-1.tif	221.814		6.71418	0.0671418	0.394952	60.5048		Result of Confocal_2020_0304_H4A3_TMRdex_3h_ccf2390_x40dry_x1.5_EGTA_10_ch01-1.tif	14.893
	Confocal_2020_0304_H4A3_TMRdex_3h_ccf2390_x40dry_x1.5_EGTA_11_ch02-1.tif	340.239		2.73572	0.0273572	0.160925	83.9075		Result of Confocal_2020_0304_H4A3_TMRdex_3h_ccf2390_x40dry_x1.5_EGTA_11_ch01-1.tif	9.308
	Confocal_2020_0304_H4A3_TMRdex_3h_ccf2390_x40dry_x1.5_EGTA_12_ch02-1.tif	121.002		6.50898	0.0650898	0.382881	61.7119		Result of Confocal_2020_0304_H4A3_TMRdex_3h_ccf2390_x40dry_x1.5_EGTA_12_ch01-1.tif	7.876
				Average ctl	0.169272
				Average EGTA	0.0766511
Fig6f
	Slice	area_TMRdex		% Area	Relative area	Normalized relative area	% inhibition			Slice	area_redxgreen
	Confocal_2020_0831_Matrigel_TMRdex_LAMP1_ccf2390x40_ccf2390_mIgG_LAMP1_1_ch02-1.tif	837.907		8.22573	0.0822573	1.20967	-20.9667			Result of Confocal_2020_0831_Matrigel_TMRdex_LAMP1_ccf2390x40_ccf2390_mIgG_LAMP1_1_ch01-1.tif	68.924
	Confocal_2020_0831_Matrigel_TMRdex_LAMP1_ccf2390x40_ccf2390_mIgG_LAMP1_2_ch02-1.tif	1452.17		7.90863	0.0790863	1.16303	-16.3034			Result of Confocal_2020_0831_Matrigel_TMRdex_LAMP1_ccf2390x40_ccf2390_mIgG_LAMP1_2_ch01-1.tif	114.847
	Confocal_2020_0831_Matrigel_TMRdex_LAMP1_ccf2390x40_ccf2390_mIgG_LAMP1_3_ch02-1.tif	1001.99		5.46924	0.0546924	0.804301	19.5699			Result of Confocal_2020_0831_Matrigel_TMRdex_LAMP1_ccf2390x40_ccf2390_mIgG_LAMP1_3_ch01-1.tif	54.801
	Confocal_2020_0831_Matrigel_TMRdex_LAMP1_ccf2390x40_ccf2390_mIgG_LAMP1_4_ch02-1.tif	898.841		5.80047	0.0580047	0.85301	14.699			Result of Confocal_2020_0831_Matrigel_TMRdex_LAMP1_ccf2390x40_ccf2390_mIgG_LAMP1_4_ch01-1.tif	52.137
	Confocal_2020_0831_Matrigel_TMRdex_LAMP1_ccf2390x40_ccf2390_mIgG_LAMP1_5_ch02-1.tif	795.293		10.5845	0.105845	1.55655	-55.6548			Result of Confocal_2020_0831_Matrigel_TMRdex_LAMP1_ccf2390x40_ccf2390_mIgG_LAMP1_5_ch01-1.tif	84.178
	Confocal_2020_0831_Matrigel_TMRdex_LAMP1_ccf2390x40_ccf2390_mIgG_LAMP1_6_ch02-1.tif	2972.7		7.06703	0.0706703	1.03927	-3.92693			Result of Confocal_2020_0831_Matrigel_TMRdex_LAMP1_ccf2390x40_ccf2390_mIgG_LAMP1_6_ch01-1.tif	210.082
	Confocal_2020_0831_Matrigel_TMRdex_LAMP1_ccf2390x40_ccf2390_mIgG_LAMP1_7_ch02-1.tif	2829.05		9.26313	0.0926313	1.36222	-36.2224			Result of Confocal_2020_0831_Matrigel_TMRdex_LAMP1_ccf2390x40_ccf2390_mIgG_LAMP1_7_ch01-1.tif	262.058
	Confocal_2020_0831_Matrigel_TMRdex_LAMP1_ccf2390x40_ccf2390_mIgG_LAMP1_8_ch02-1.tif	2313.97		10.8297	0.108297	1.59261	-59.2609			Result of Confocal_2020_0831_Matrigel_TMRdex_LAMP1_ccf2390x40_ccf2390_mIgG_LAMP1_8_ch01-1.tif	250.597
	Confocal_2020_0831_Matrigel_TMRdex_LAMP1_ccf2390x40_ccf2390_mIgG_LAMP1_9_ch02-1.tif	1115.3		3.99453	0.0399453	0.587431	41.2569			Result of Confocal_2020_0831_Matrigel_TMRdex_LAMP1_ccf2390x40_ccf2390_mIgG_LAMP1_9_ch01-1.tif	44.551
	Confocal_2020_0831_Matrigel_TMRdex_LAMP1_ccf2390x40_ccf2390_mIgG_LAMP1_10_ch02-1.tif	2215.59		5.47137	0.0547137	0.804614	19.5386			Result of Confocal_2020_0831_Matrigel_TMRdex_LAMP1_ccf2390x40_ccf2390_mIgG_LAMP1_10_ch01-1.tif	121.223
	Confocal_2020_0831_Matrigel_TMRdex_LAMP1_ccf2390x40_ccf2390_mIgG_LAMP1_11_ch02-1.tif	2549.39		4.38457	0.0438457	0.64479	35.521			Result of Confocal_2020_0831_Matrigel_TMRdex_LAMP1_ccf2390x40_ccf2390_mIgG_LAMP1_11_ch01-1.tif	111.78
	Confocal_2020_0831_Matrigel_TMRdex_LAMP1_ccf2390x40_ccf2390_mIgG_LAMP1_12_ch02-1.tif	3210.23		7.5875	0.075875	1.11581	-11.5809			Result of Confocal_2020_0831_Matrigel_TMRdex_LAMP1_ccf2390x40_ccf2390_mIgG_LAMP1_12_ch01-1.tif	243.576
	Confocal_2020_0831_Matrigel_TMRdex_LAMP1_ccf2390x40_ccf2390_mIgG_LAMP1_13_ch02-1.tif	1304.32		7.43769	0.0743769	1.09378	-9.37782			Result of Confocal_2020_0831_Matrigel_TMRdex_LAMP1_ccf2390x40_ccf2390_mIgG_LAMP1_13_ch01-1.tif	97.011
	Confocal_2020_0831_Matrigel_TMRdex_LAMP1_ccf2390x40_ccf2390_mIgG_LAMP1_14_ch02-1.tif	1960.15		3.75921	0.0375921	0.552825	44.7175			Result of Confocal_2020_0831_Matrigel_TMRdex_LAMP1_ccf2390x40_ccf2390_mIgG_LAMP1_14_ch01-1.tif	73.686
	Confocal_2020_0831_Matrigel_TMRdex_LAMP1_ccf2390x40_ccf2390_mIgG_LAMP1_15_ch02-1.tif	470.687		7.30443	0.0730443	1.07418	-7.41808			Result of Confocal_2020_0831_Matrigel_TMRdex_LAMP1_ccf2390x40_ccf2390_mIgG_LAMP1_15_ch01-1.tif	34.381
	Confocal_2020_0831_Matrigel_TMRdex_LAMP1_ccf2390x40_ccf2390_mIgG_LAMP1_16_ch02-1.tif	1292.29		11.9972	0.119972	1.7643	-76.4297			Result of Confocal_2020_0831_Matrigel_TMRdex_LAMP1_ccf2390x40_ccf2390_mIgG_LAMP1_16_ch01-1.tif	155.039
	Confocal_2020_0831_Matrigel_TMRdex_LAMP1_ccf2390x40_ccf2390_mIgG_LAMP1_17_ch02-1.tif	1293.42		7.36929	0.0736929	1.08372	-8.37197			Result of Confocal_2020_0831_Matrigel_TMRdex_LAMP1_ccf2390x40_ccf2390_mIgG_LAMP1_17_ch01-1.tif	95.316
	Confocal_2020_0831_Matrigel_TMRdex_LAMP1_ccf2390x40_ccf2390_mIgG_LAMP1_18_ch02-1.tif	1592.77		5.11783	0.0511783	0.752622	24.7378			Result of Confocal_2020_0831_Matrigel_TMRdex_LAMP1_ccf2390x40_ccf2390_mIgG_LAMP1_18_ch01-1.tif	81.515
	Confocal_2020_0831_Matrigel_TMRdex_LAMP1_ccf2390x40_ccf2390_mIgG_LAMP1_19_ch02-1.tif	1318.2		3.05516	0.0305516	0.449288	55.0712			Result of Confocal_2020_0831_Matrigel_TMRdex_LAMP1_ccf2390x40_ccf2390_mIgG_LAMP1_19_ch01-1.tif	40.273
	Confocal_2020_0831_Matrigel_TMRdex_LAMP1_ccf2390x40_ccf2390_mIgG_LAMP1_20_ch02-1.tif	944.199		5.06885	0.0506885	0.745419	25.4581			Result of Confocal_2020_0831_Matrigel_TMRdex_LAMP1_ccf2390x40_ccf2390_mIgG_LAMP1_20_ch01-1.tif	47.86
	Confocal_2020_0831_Matrigel_TMRdex_LAMP1_ccf2390x40_ccf2390_mIgG_LAMP1_21_ch02-1.tif	986.732		5.3738	0.053738	0.790265	20.9735			Result of Confocal_2020_0831_Matrigel_TMRdex_LAMP1_ccf2390x40_ccf2390_mIgG_LAMP1_21_ch01-1.tif	53.025
	Confocal_2020_0831_Matrigel_TMRdex_LAMP1_ccf2390x40_ccf2390_antiItga3_LMAP1_1_ch02-1.tif	574.316		1.75652	0.0175652	0.258312	74.1688			Result of Confocal_2020_0831_Matrigel_TMRdex_LAMP1_ccf2390x40_ccf2390_antiItga3_LMAP1_1_ch01-1.tif	10.088
	Confocal_2020_0831_Matrigel_TMRdex_LAMP1_ccf2390x40_ccf2390_antiItga3_LMAP1_2_ch02-1.tif	1724.16		2.19069	0.0219069	0.322161	67.7839			Result of Confocal_2020_0831_Matrigel_TMRdex_LAMP1_ccf2390x40_ccf2390_antiItga3_LMAP1_2_ch02-1.tif	37.771
	Confocal_2020_0831_Matrigel_TMRdex_LAMP1_ccf2390x40_ccf2390_antiItga3_LMAP1_3_ch02-1.tif	1678.24		1.21669	0.0121669	0.178926	82.1074			Result of Confocal_2020_0831_Matrigel_TMRdex_LAMP1_ccf2390x40_ccf2390_antiItga3_LMAP1_3_ch02-1.tif	20.419
	Confocal_2020_0831_Matrigel_TMRdex_LAMP1_ccf2390x40_ccf2390_antiItga3_LMAP1_4_ch02-2.tif	981.486		2.04751	0.0204751	0.301104	69.8896			Result of Confocal_2020_0831_Matrigel_TMRdex_LAMP1_ccf2390x40_ccf2390_antiItga3_LMAP1_4_ch02-2.tif	20.096
	Confocal_2020_0831_Matrigel_TMRdex_LAMP1_ccf2390x40_ccf2390_antiItga3_LMAP1_5_ch02-1.tif	1564.03		2.21376	0.0221376	0.325553	67.4447			Result of Confocal_2020_0831_Matrigel_TMRdex_LAMP1_ccf2390x40_ccf2390_antiItga3_LMAP1_5_ch02-1.tif	34.624
	Confocal_2020_0831_Matrigel_TMRdex_LAMP1_ccf2390x40_ccf2390_antiItga3_LMAP1_6_ch02-1.tif	1225.95		3.21922	0.0321922	0.473414	52.6586			Result of Confocal_2020_0831_Matrigel_TMRdex_LAMP1_ccf2390x40_ccf2390_antiItga3_LMAP1_6_ch02-1.tif	39.466
	Confocal_2020_0831_Matrigel_TMRdex_LAMP1_ccf2390x40_ccf2390_antiItga3_LMAP1_7_ch02-1.tif	730.727		5.2794	0.052794	0.776382	22.3618			Result of Confocal_2020_0831_Matrigel_TMRdex_LAMP1_ccf2390x40_ccf2390_antiItga3_LMAP1_7_ch02-1.tif	38.578
	Confocal_2020_0831_Matrigel_TMRdex_LAMP1_ccf2390x40_ccf2390_antiItga3_LMAP1_8_ch02-1.tif	1046.29		2.5532	0.025532	0.375471	62.4529			Result of Confocal_2020_0831_Matrigel_TMRdex_LAMP1_ccf2390x40_ccf2390_antiItga3_LMAP1_8_ch02-1.tif	26.714
	Confocal_2020_0831_Matrigel_TMRdex_LAMP1_ccf2390x40_ccf2390_antiItga3_LMAP1_9_ch02-1.tif	1875.48		1.81601	0.0181601	0.26706	73.294			Result of Confocal_2020_0831_Matrigel_TMRdex_LAMP1_ccf2390x40_ccf2390_antiItga3_LMAP1_9_ch02-1.tif	34.059
	Confocal_2020_0831_Matrigel_TMRdex_LAMP1_ccf2390x40_ccf2390_antiItga3_LMAP1_10_ch02-1.tif	1390.76		4.53804	0.0453804	0.667359	33.2641			Result of Confocal_2020_0831_Matrigel_TMRdex_LAMP1_ccf2390x40_ccf2390_antiItga3_LMAP1_10_ch01-1.tif	63.113
	Confocal_2020_0831_Matrigel_TMRdex_LAMP1_ccf2390x40_ccf2390_antiItga3_LMAP1_11_ch02-1.tif	1227		2.69022	0.0269022	0.395621	60.4379			Result of Confocal_2020_0831_Matrigel_TMRdex_LAMP1_ccf2390x40_ccf2390_antiItga3_LMAP1_11_ch01-1.tif	33.009
	Confocal_2020_0831_Matrigel_TMRdex_LAMP1_ccf2390x40_ccf2390_antiItga3_LMAP1_12_ch02-1.tif	883.104		1.20631	0.0120631	0.177399	82.2601			Result of Confocal_2020_0831_Matrigel_TMRdex_LAMP1_ccf2390x40_ccf2390_antiItga3_LMAP1_12_ch01-1.tif	10.653
	Confocal_2020_0831_Matrigel_TMRdex_LAMP1_ccf2390x40_ccf2390_antiItga3_LMAP1_13_ch02-1.tif	862.2		2.35885	0.0235885	0.34689	65.311			Result of Confocal_2020_0831_Matrigel_TMRdex_LAMP1_ccf2390x40_ccf2390_antiItga3_LMAP1_13_ch01-1.tif	20.338
	Confocal_2020_0831_Matrigel_TMRdex_LAMP1_ccf2390x40_ccf2390_antiItga3_LMAP1_14_ch02-1.tif	965.345		6.85558	0.0685558	1.00817	-0.817355			Result of Confocal_2020_0831_Matrigel_TMRdex_LAMP1_ccf2390x40_ccf2390_antiItga3_LMAP1_14_ch01-1.tif	66.18
	Confocal_2020_0831_Matrigel_TMRdex_LAMP1_ccf2390x40_ccf2390_antiItga3_LMAP1_15_ch02-1.tif	1458.47		6.28076	0.0628076	0.923642	7.63582			Result of Confocal_2020_0831_Matrigel_TMRdex_LAMP1_ccf2390x40_ccf2390_antiItga3_LMAP1_15_ch01-1.tif	91.603
	Confocal_2020_0831_Matrigel_TMRdex_LAMP1_ccf2390x40_ccf2390_antiItga3_LMAP1_16_ch02-1.tif	725.159		5.20865	0.0520865	0.765978	23.4022			Result of Confocal_2020_0831_Matrigel_TMRdex_LAMP1_ccf2390x40_ccf2390_antiItga3_LMAP1_16_ch01-1.tif	37.771
	Confocal_2020_0831_Matrigel_TMRdex_LAMP1_ccf2390x40_ccf2390_antiItga3_LMAP1_17_ch02-1.tif	718.218		4.83196	0.0483196	0.710582	28.9418			Result of Confocal_2020_0831_Matrigel_TMRdex_LAMP1_ccf2390x40_ccf2390_antiItga3_LMAP1_17_ch01-1.tif	34.704
	Confocal_2020_0831_Matrigel_TMRdex_LAMP1_ccf2390x40_ccf2390_antiItga3_LMAP1_18_ch02-1.tif	903.361		3.15378	0.0315378	0.463791	53.6209			Result of Confocal_2020_0831_Matrigel_TMRdex_LAMP1_ccf2390x40_ccf2390_antiItga3_LMAP1_18_ch01-1.tif	28.49
	Confocal_2020_0831_Matrigel_TMRdex_LAMP1_ccf2390x40_ccf2390_antiItga3_LMAP1_19_ch02-1.tif	1010.46		3.37064	0.0337064	0.495683	50.4317			Result of Confocal_2020_0831_Matrigel_TMRdex_LAMP1_ccf2390x40_ccf2390_antiItga3_LMAP1_19_ch01-1.tif	34.059
	Confocal_2020_0831_Matrigel_TMRdex_LAMP1_ccf2390x40_ccf2390_antiItga3_LMAP1_20_ch02-1.tif	887.22		4.73028	0.0473028	0.69563	30.437			Result of Confocal_2020_0831_Matrigel_TMRdex_LAMP1_ccf2390x40_ccf2390_antiItga3_LMAP1_20_ch01-1.tif	41.968
	Confocal_2020_0831_Matrigel_TMRdex_LAMP1_ccf2390x40_ccf2390_antiItga3_LMAP1_21_ch02-1.tif	694.49		5.72924	0.0572924	0.842535	15.7465			Result of Confocal_2020_0831_Matrigel_TMRdex_LAMP1_ccf2390x40_ccf2390_antiItga3_LMAP1_21_ch01-1.tif	39.789
				Mean IgG	0.0681286
				Mean anti-itga3	0.0348797
Fig6g
	Macropinocytosis and EGTA treatment
	Slice_0.2um and up	count_TMRdex	count_DAPI	macropinosome number per cell
	CTL_1r_x20eb112917	178	44	4.04545
	CTL_2r_x20eb112917	211	31	6.80645
	CTL_3r_x20eb112917	227	38	5.97368
	CTL_4r_x20eb112917	238	31	7.67742
	CTL_5r_x20eb112917	144	33	4.36364
	CTL_6r_x20eb112917	135	44	3.06818
	CTL_7r_x20eb112917	149	46	3.23913
	CTL_8r_x20eb112917	155	38	4.07895
	CTL_9r_x20eb112917	246	45	5.46667
	CTL_10r_x20eb112917	121	38	3.18421
	CTL_11r_x20eb112917	146	35	4.17143
	CTL_12r_x20eb112917	185	31	5.96774
	CTL_13r_x20eb112917	170	37	4.59459
	CTL_14r_x20eb112917	108	36	3
	CTL_15r_x20eb112917	126	28	4.5
	CTL_16r_x20eb112917	133	36	3.69444
	CTL_17r_x20eb112917	203	39	5.20513
	CTL_18r_x20eb112917	149	37	4.02703
	CTL_19r_x20eb112917	163	34	4.79412
	CTL_20r_x20eb112917	117	36	3.25
	0.5mMEGTA_1r_x20eb112917	65	42	1.54762
	0.5mMEGTA_2r_x20eb112917	51	42	1.21429
	0.5mMEGTA_3r_x20eb112917	61	24	2.54167
	0.5mMEGTA_4r_x20eb112917	62	29	2.13793
	0.5mMEGTA_5r_x20eb112917	51	21	2.42857
	0.5mMEGTA_6r_x20eb112917	49	31	1.58065
	0.5mMEGTA_7r_x20eb112917	38	33	1.15152
	0.5mMEGTA_8r_x20eb112917	60	30	2
	0.5mMEGTA_9r_x20eb112917	47	34	1.38235
	0.5mMEGTA_10r_x20eb112917	93	41	2.26829
	0.5mMEGTA_11r_x20eb112917	77	40	1.925
	0.5mMEGTA_12r_x20eb112917	68	32	2.125
	0.5mMEGTA_13r_x20eb112917	74	33	2.24242
	0.5mMEGTA_14r_x20eb112917	61	36	1.69444
	0.5mMEGTA_15r_x20eb112917	43	35	1.22857
	0.5mMEGTA_16r_x20eb112917	71	43	1.65116
	0.5mMEGTA_17r_x20eb112917	61	27	2.25926
	0.5mMEGTA_18r_x20eb112917	73	44	1.65909
	0.5mMEGTA_19r_x20eb112917	82	36	2.27778
	0.5mMEGTA_20r_x20eb112917	72	26	2.76923
	0.5mMEGTA_21r_x20eb112917	49	41	1.19512
	0.5mMEGTA_22r_x20eb112917	56	36	1.55556
Fig6h
	Tube formation and EGTA
	Image Name	Tube number	Image Name	Tube number
	18h_CTL_C3_4_2017y11m30d_09h00m-tr	79	18h_0.5mMEGTA_D6_5_2017y11m30d_09h00m-tr	46
	18h_CTL_D3_7_2017y11m30d_09h00m-tr	77	18h_0.5mMEGTA_C6_6_2017y11m30d_09h00m-tr	70
	18h_CTL_C3_3_2017y11m30d_09h00m-tr	108	18h_0.5mMEGTA_D6_8_2017y11m30d_09h00m-tr	56
	18h_CTL_C3_9_2017y11m30d_09h00m-tr	46	18h_0.5mMEGTA_D6_2_2017y11m30d_09h00m-tr	32
	18h_CTL_D3_9_2017y11m30d_09h00m-tr	91	18h_0.5mMEGTA_C6_1_2017y11m30d_09h00m-tr	61
	18h_CTL_D3_3_2017y11m30d_09h00m-tr	23	18h_0.5mMEGTA_D6_1_2017y11m30d_09h00m-tr	82
	18h_CTL_C3_7_2017y11m30d_09h00m-tr	67	18h_0.5mMEGTA_C6_2_2017y11m30d_09h00m-tr	64
	18h_CTL_D3_4_2017y11m30d_09h00m-tr	115	18h_0.5mMEGTA_C6_8_2017y11m30d_09h00m-tr	28
	18h_CTL_D3_5_2017y11m30d_09h00m-tr	105	18h_0.5mMEGTA_D6_6_2017y11m30d_09h00m-tr	56
	18h_CTL_C3_6_2017y11m30d_09h00m-tr	79	18h_0.5mMEGTA_C6_5_2017y11m30d_09h00m-tr	66
	18h_CTL_D3_2_2017y11m30d_09h00m-tr	56	18h_0.5mMEGTA_C6_4_2017y11m30d_09h00m-tr	27
	18h_CTL_D3_8_2017y11m30d_09h00m-tr	91	18h_0.5mMEGTA_D6_7_2017y11m30d_09h00m-tr	45
	18h_CTL_C3_1_2017y11m30d_09h00m-tr	77	18h_0.5mMEGTA_C6_9_2017y11m30d_09h00m-tr	63
	18h_CTL_D3_1_2017y11m30d_09h00m-tr	87	18h_0.5mMEGTA_C6_3_2017y11m30d_09h00m-tr	122
	18h_CTL_C3_8_2017y11m30d_09h00m-tr	94	18h_0.5mMEGTA_D6_3_2017y11m30d_09h00m-tr	63
	18h_CTL_C3_2_2017y11m30d_09h00m-tr	80	18h_0.5mMEGTA_D6_9_2017y11m30d_09h00m-tr	51
	18h_CTL_D3_6_2017y11m30d_09h00m-tr	81	18h_0.5mMEGTA_C6_7_2017y11m30d_09h00m-tr	32
	18h_CTL_C3_5_2017y11m30d_09h00m-tr	93	18h_0.5mMEGTA_D6_4_2017y11m30d_09h00m-tr	31
	18h_CTL_D4_4_2017y11m30d_09h00m-tr	110	18h_0.5mMEGTA_D5_6_2017y11m30d_09h00m-tr	70
	18h_CTL_C4_7_2017y11m30d_09h00m-tr	52	18h_0.5mMEGTA_C5_5_2017y11m30d_09h00m-tr	61
	18h_CTL_D4_9_2017y11m30d_09h00m-tr	123	18h_0.5mMEGTA_D5_1_2017y11m30d_09h00m-tr	52
	18h_CTL_D4_3_2017y11m30d_09h00m-tr	53	18h_0.5mMEGTA_C5_2_2017y11m30d_09h00m-tr	62
	18h_CTL_C4_3_2017y11m30d_09h00m-tr	85	18h_0.5mMEGTA_C5_8_2017y11m30d_09h00m-tr	57
	18h_CTL_C4_9_2017y11m30d_09h00m-tr	62	18h_0.5mMEGTA_D5_8_2017y11m30d_09h00m-tr	37
	18h_CTL_D4_7_2017y11m30d_09h00m-tr	62	18h_0.5mMEGTA_D5_2_2017y11m30d_09h00m-tr	41
	18h_CTL_C4_4_2017y11m30d_09h00m-tr	67	18h_0.5mMEGTA_C5_1_2017y11m30d_09h00m-tr	49
	18h_CTL_C4_5_2017y11m30d_09h00m-tr	37	18h_0.5mMEGTA_D5_5_2017y11m30d_09h00m-tr	52
	18h_CTL_D4_6_2017y11m30d_09h00m-tr	141	18h_0.5mMEGTA_C5_6_2017y11m30d_09h00m-tr	107
	18h_CTL_C4_8_2017y11m30d_09h00m-tr	81	18h_0.5mMEGTA_C5_7_2017y11m30d_09h00m-tr	34
	18h_CTL_C4_2_2017y11m30d_09h00m-tr	61	18h_0.5mMEGTA_D5_4_2017y11m30d_09h00m-tr	56
	18h_CTL_D4_1_2017y11m30d_09h00m-tr	44	18h_0.5mMEGTA_D5_3_2017y11m30d_09h00m-tr	36
	18h_CTL_C4_1_2017y11m30d_09h00m-tr	90	18h_0.5mMEGTA_D5_9_2017y11m30d_09h00m-tr	68
	18h_CTL_D4_2_2017y11m30d_09h00m-tr	41	18h_0.5mMEGTA_C5_9_2017y11m30d_09h00m-tr	34
	18h_CTL_D4_8_2017y11m30d_09h00m-tr	93	18h_0.5mMEGTA_C5_3_2017y11m30d_09h00m-tr	55
	18h_CTL_C4_6_2017y11m30d_09h00m-tr	98	18h_0.5mMEGTA_C5_4_2017y11m30d_09h00m-tr	53
	18h_CTL_D4_5_2017y11m30d_09h00m-tr	66	18h_0.5mMEGTA_D5_7_2017y11m30d_09h00m-tr	40
Fig6i
		Normalized fluorescence intensity
		0 um CaCl2	300umCaCl2	600umCaCl2	0 um CaCl2	300umCaCl2	600umCaCl2
	minutes	Average	Average	Average	Standard Error	Standard Error	Standard Error
	0	502.5	502.5	502.5	66.3616	46.3968	39.1308
	1.16667	510.25	493.75	535.25	52.2186	40.8993	37.2957
	2.33333	565.5	541.75	594.75	43.9656	47.4772	53.4507
	3	719.75	724.25	714	38.8787	71.5905	42.169
	4.16667	739.5	727.5	726.75	49.9363	75.3112	42.2489
	5.33333	724.5	693.75	703.5	52.9431	69.864	48.3241
	6.5	716.75	666.5	688	54.0679	69.2419	38.143
	7.66667	703.25	658	674	50.1764	56.4456	55.8888
	8.83333	677.25	661.5	680.5	63.4429	51.049	49.0295
	10	672.75	655.75	670.5	60.8988	54.9249	36.8375
	11	599.5	772.5	943	51.3969	79.925	64.994
	12.1667	569.75	784.25	940	34.4384	69.883	72.0154
	13.3333	594.5	755.75	890.75	48.3124	81.3639	55.7582
	14.5	582.75	734.5	841.25	37.9912	64.2789	72.127
	15.6667	603.5	719	846.25	44.4931	61.1383	65.9333
	16.8333	566.75	738	817.25	34.8871	66.3484	53.2403
	18	552.25	708.5	818	46.9385	62.6649	48.1779
	19.1667	524.25	670.75	834.75	31.6667	56.53	56.1137
	20.3333	546.5	694.5	825.25	34.6679	62.6738	52.5978
	21.5	553	701	828	34.6647	60.7335	55.6956
	22.6667	555.25	712	822.25	29.7265	57.1713	34.9424
	23.8333	557.25	722.25	840	38.223	77.4645	56.7019
	25	558	698	831	33.1809	75.9188	52.9675
Fig6j		Normalized fluorescence intensity
		mIgG	Anti-itga3Ab(P1B5)	mIgG	Anti-itga3Ab(P1B5)
	minutes	Average	Average	Standard evvor	Standard evvor
	0	318.583	318.583	49.0113	38.8773
	1.16667	318.583	319.75	30.2379	16.2583
	2.33333	318.583	320.917	41.91	31.241
	3	318.583	321.583	29.7564	42.6654
	4.16667	318.583	322.75	48.7214	51.7988
	5.33333	318.583	323.917	21.5174	58.3362
	6.5	318.583	325.083	26.181	41.4179
	7.66667	318.583	326.25	34.1093	47.3427
	8.83333	318.583	327.417	54.5476	23.1397
	10	318.583	328.583	49.2375	30.5123
	11	318.583	329.583	58.5216	34.7707
	12.1667	318.583	330.75	69.3814	38.553
	13.3333	318.583	331.917	68.9952	34.6426
	14.5	318.583	333.083	67.0431	34.7707
	15.6667	318.583	334.25	59.1805	38.843
	16.8333	318.583	335.417	53.2051	26.9093
	18	318.583	336.583	59.0884	14.3643
	19.1667	318.583	337.75	65.5769	36.7529
	20.3333	318.583	338.917	66.5307	39.8929
	21.5	318.583	340.083	48.3839	33.1981
	22.6667	318.583	341.25	59.6723	38.4549
	23.8333	318.583	342.417	43.8837	28.7885
	25	318.583	343.583	54.9303	24.2487

## Sheet: SFig2
Sfig. 2b	Abm (T5458)						Cell Biologics (H-6023)					Neuromics (HECO2)
	file	treatment	tube #	% tube number			file	treatment	tube #	% tube number		file	treatment	tube #	% tube number
	eb2020_1005_3NEC_Tube_x10Athena_1920x1440_1244.35x933.1um_Abm_2x sort_1	b_after	17	77.6256			eb2020_1005_3NEC_Tube_x10Athena_1920x1440_1244.35x933.1um_Cellbiologics_2x sort_1	b_after	25	120.192		eb2020_1005_3NEC_Tube_x10Athena_1920x1440_1244.35x933.1um_Neuromics_2x sort_1	b_after	32	89.6359
	eb2020_1005_3NEC_Tube_x10Athena_1920x1440_1244.35x933.1um_Abm_2x sort_2	b_after	20	91.3242			eb2020_1005_3NEC_Tube_x10Athena_1920x1440_1244.35x933.1um_Cellbiologics_2x sort_2	b_after	17	81.7308		eb2020_1005_3NEC_Tube_x10Athena_1920x1440_1244.35x933.1um_Neuromics_2x sort_2	b_after	31	86.8347
	eb2020_1005_3NEC_Tube_x10Athena_1920x1440_1244.35x933.1um_Abm_2x sort_3	b_after	17	77.6256			eb2020_1005_3NEC_Tube_x10Athena_1920x1440_1244.35x933.1um_Cellbiologics_2x sort_3	b_after	19	91.3462		eb2020_1005_3NEC_Tube_x10Athena_1920x1440_1244.35x933.1um_Neuromics_2x sort_3	b_after	37	103.641
	eb2020_1005_3NEC_Tube_x10Athena_1920x1440_1244.35x933.1um_Abm_2x sort_4	b_after	23	105.023			eb2020_1005_3NEC_Tube_x10Athena_1920x1440_1244.35x933.1um_Cellbiologics_2x sort_4	b_after	22	105.769		eb2020_1005_3NEC_Tube_x10Athena_1920x1440_1244.35x933.1um_Neuromics_2x sort_4	b_after	28	78.4314
	eb2020_1005_3NEC_Tube_x10Athena_1920x1440_1244.35x933.1um_Abm_2x sort_5	b_after	16	73.0594			eb2020_1005_3NEC_Tube_x10Athena_1920x1440_1244.35x933.1um_Cellbiologics_2x sort_5	b_after	19	91.3462		eb2020_1005_3NEC_Tube_x10Athena_1920x1440_1244.35x933.1um_Neuromics_2x sort_5	b_after	31	86.8347
	eb2020_1005_3NEC_Tube_x10Athena_1920x1440_1244.35x933.1um_Abm_2x sort_6	b_after	21	95.8904			eb2020_1005_3NEC_Tube_x10Athena_1920x1440_1244.35x933.1um_Cellbiologics_2x sort_6	b_after	18	86.5385		eb2020_1005_3NEC_Tube_x10Athena_1920x1440_1244.35x933.1um_Neuromics_2x sort_6	b_after	32	89.6359
	eb2020_1005_3NEC_Tube_x10Athena_1920x1440_1244.35x933.1um_Abm_2x sort_7	b_after	22	100.457			eb2020_1005_3NEC_Tube_x10Athena_1920x1440_1244.35x933.1um_Cellbiologics_2x sort_7	b_after	17	81.7308		eb2020_1005_3NEC_Tube_x10Athena_1920x1440_1244.35x933.1um_Neuromics_2x sort_7	b_after	33	92.437
	eb2020_1005_3NEC_Tube_x10Athena_1920x1440_1244.35x933.1um_Abm_2x sort_8	b_after	18	82.1918			eb2020_1005_3NEC_Tube_x10Athena_1920x1440_1244.35x933.1um_Cellbiologics_2x sort_8	b_after	21	100.962		eb2020_1005_3NEC_Tube_x10Athena_1920x1440_1244.35x933.1um_Neuromics_2x sort_8	b_after	36	100.84
	eb2020_1005_3NEC_Tube_x10Athena_1920x1440_1244.35x933.1um_Abm_2x sort_9	b_after	23	105.023			eb2020_1005_3NEC_Tube_x10Athena_1920x1440_1244.35x933.1um_Cellbiologics_2x sort_9	b_after	21	100.962		eb2020_1005_3NEC_Tube_x10Athena_1920x1440_1244.35x933.1um_Neuromics_2x sort_9	b_after	40	112.045
	eb2020_1005_3NEC_Tube_x10Athena_1920x1440_1244.35x933.1um_Abm_2x sort_10	b_after	29	132.42			eb2020_1005_3NEC_Tube_x10Athena_1920x1440_1244.35x933.1um_Cellbiologics_2x sort_10	b_after	22	105.769		eb2020_1005_3NEC_Tube_x10Athena_1920x1440_1244.35x933.1um_Neuromics_2x sort_10	b_after	30	84.0336
	eb2020_1005_3NEC_Tube_x10Athena_1920x1440_1244.35x933.1um_Abm_2x sort_11	b_after	26	118.721			eb2020_1005_3NEC_Tube_x10Athena_1920x1440_1244.35x933.1um_Cellbiologics_2x sort_11	b_after	17	81.7308		eb2020_1005_3NEC_Tube_x10Athena_1920x1440_1244.35x933.1um_Neuromics_2x sort_11	b_after	54	151.261
	eb2020_1005_3NEC_Tube_x10Athena_1920x1440_1244.35x933.1um_Abm_2x sort_12	b_after	21	95.8904			eb2020_1005_3NEC_Tube_x10Athena_1920x1440_1244.35x933.1um_Cellbiologics_2x sort_12	b_after	22	105.769		eb2020_1005_3NEC_Tube_x10Athena_1920x1440_1244.35x933.1um_Neuromics_2x sort_12	b_after	37	103.641
	eb2020_1005_3NEC_Tube_x10Athena_1920x1440_1244.35x933.1um_Abm_2x sort_13	b_after	20	91.3242			eb2020_1005_3NEC_Tube_x10Athena_1920x1440_1244.35x933.1um_Cellbiologics_2x sort_13	b_after	30	144.231		eb2020_1005_3NEC_Tube_x10Athena_1920x1440_1244.35x933.1um_Neuromics_2x sort_13	b_after	45	126.05
	eb2020_1005_3NEC_Tube_x10Athena_1920x1440_1244.35x933.1um_Abm_2x sort_14	b_after	18	82.1918			eb2020_1005_3NEC_Tube_x10Athena_1920x1440_1244.35x933.1um_Cellbiologics_2x sort_14	b_after	18	86.5385		eb2020_1005_3NEC_Tube_x10Athena_1920x1440_1244.35x933.1um_Neuromics_2x sort_14	b_after	34	95.2381
	eb2020_1005_3NEC_Tube_x10Athena_1920x1440_1244.35x933.1um_Abm_2x sort_15	b_after	22	100.457			eb2020_1005_3NEC_Tube_x10Athena_1920x1440_1244.35x933.1um_Cellbiologics_2x sort_15	b_after	19	91.3462		eb2020_1005_3NEC_Tube_x10Athena_1920x1440_1244.35x933.1um_Neuromics_2x sort_15	b_after	26	72.8291
	eb2020_1005_3NEC_Tube_x10Athena_1920x1440_1244.35x933.1um_Abm_2x sort_16	b_after	18	82.1918			eb2020_1005_3NEC_Tube_x10Athena_1920x1440_1244.35x933.1um_Cellbiologics_2x sort_16	b_after	24	115.385		eb2020_1005_3NEC_Tube_x10Athena_1920x1440_1244.35x933.1um_Neuromics_2x sort_16	b_after	33	92.437
	eb2020_1005_3NEC_Tube_x10Athena_1920x1440_1244.35x933.1um_Abm_2x sort_17	b_after	22	100.457			eb2020_1005_3NEC_Tube_x10Athena_1920x1440_1244.35x933.1um_Cellbiologics_2x sort_17	b_after	19	91.3462		eb2020_1005_3NEC_Tube_x10Athena_1920x1440_1244.35x933.1um_Neuromics_2x sort_17	b_after	24	67.2269
	eb2020_1005_3NEC_Tube_x10Athena_1920x1440_1244.35x933.1um_Abm_2x sort_18	b_after	21	95.8904			eb2020_1005_3NEC_Tube_x10Athena_1920x1440_1244.35x933.1um_Cellbiologics_2x sort_18	b_after	25	120.192		eb2020_1005_3NEC_Tube_x10Athena_1920x1440_1244.35x933.1um_Neuromics_2x sort_18	b_after	31	86.8347
	eb2020_1005_3NEC_Tube_x10Athena_1920x1440_1244.35x933.1um_Abm_2x sort_19	b_after	20	91.3242			eb2020_1005_3NEC_Tube_x10Athena_1920x1440_1244.35x933.1um_Cellbiologics_2x sort_19	b_after	19	91.3462		eb2020_1005_3NEC_Tube_x10Athena_1920x1440_1244.35x933.1um_Neuromics_2x sort_19	b_after	25	70.028
	eb2020_1005_3NEC_Tube_x10Athena_1920x1440_1244.35x933.1um_Abm_2x sort_20	b_after	20	91.3242			eb2020_1005_3NEC_Tube_x10Athena_1920x1440_1244.35x933.1um_Cellbiologics_2x sort_20	b_after	17	81.7308		eb2020_1005_3NEC_Tube_x10Athena_1920x1440_1244.35x933.1um_Neuromics_2x sort_20	b_after	30	84.0336
	eb2020_1005_3NEC_Tube_x10Athena_1920x1440_1244.35x933.1um_Abm_2x sort_21	b_after	27	123.288			eb2020_1005_3NEC_Tube_x10Athena_1920x1440_1244.35x933.1um_Cellbiologics_2x sort_21	b_after	23	110.577		eb2020_1005_3NEC_Tube_x10Athena_1920x1440_1244.35x933.1um_Neuromics_2x sort_21	b_after	27	75.6303
	eb2020_1005_3NEC_Tube_x10Athena_1920x1440_1244.35x933.1um_Abm_2x sort_22	b_after	27	123.288			eb2020_1005_3NEC_Tube_x10Athena_1920x1440_1244.35x933.1um_Cellbiologics_2x sort_22	b_after	22	105.769		eb2020_1005_3NEC_Tube_x10Athena_1920x1440_1244.35x933.1um_Neuromics_2x sort_22	b_after	33	92.437
	eb2020_1005_3NEC_Tube_x10Athena_1920x1440_1244.35x933.1um_Abm_2x sort_23	b_after	24	109.589			eb2020_1005_3NEC_Tube_x10Athena_1920x1440_1244.35x933.1um_Cellbiologics_2x sort_23	b_after	22	105.769		eb2020_1005_3NEC_Tube_x10Athena_1920x1440_1244.35x933.1um_Neuromics_2x sort_23	b_after	40	112.045
	eb2020_1005_3NEC_Tube_x10Athena_1920x1440_1244.35x933.1um_Abm_2x sort_24	b_after	25	114.155			eb2020_1005_3NEC_Tube_x10Athena_1920x1440_1244.35x933.1um_Cellbiologics_2x sort_24	b_after	24	115.385		eb2020_1005_3NEC_Tube_x10Athena_1920x1440_1244.35x933.1um_Neuromics_2x sort_24	b_after	38	106.443
	eb2020_1005_3NEC_Tube_x10Athena_1920x1440_1244.35x933.1um_Abm_2x sort_25	b_after	25	114.155			eb2020_1005_3NEC_Tube_x10Athena_1920x1440_1244.35x933.1um_Cellbiologics_2x sort_25	b_after	27	129.808		eb2020_1005_3NEC_Tube_x10Athena_1920x1440_1244.35x933.1um_Neuromics_2x sort_25	b_after	45	126.05
	eb2020_1005_3NEC_Tube_x10Athena_1920x1440_1244.35x933.1um_Abm_2x sort_26	b_after	25	114.155			eb2020_1005_3NEC_Tube_x10Athena_1920x1440_1244.35x933.1um_Cellbiologics_2x sort_26	b_after	19	91.3462		eb2020_1005_3NEC_Tube_x10Athena_1920x1440_1244.35x933.1um_Neuromics_2x sort_26	b_after	34	95.2381
	eb2020_1005_3NEC_Tube_x10Athena_1920x1440_1244.35x933.1um_Abm_2x sort_27	b_after	17	77.6256			eb2020_1005_3NEC_Tube_x10Athena_1920x1440_1244.35x933.1um_Cellbiologics_2x sort_27	b_after	23	110.577		eb2020_1005_3NEC_Tube_x10Athena_1920x1440_1244.35x933.1um_Neuromics_2x sort_27	b_after	44	123.249
	eb2020_1005_3NEC_Tube_x10Athena_1920x1440_1244.35x933.1um_Abm_2x sort_28	b_after	17	77.6256			eb2020_1005_3NEC_Tube_x10Athena_1920x1440_1244.35x933.1um_Cellbiologics_2x sort_28	b_after	19	91.3462		eb2020_1005_3NEC_Tube_x10Athena_1920x1440_1244.35x933.1um_Neuromics_2x sort_28	b_after	35	98.0392
	eb2020_1005_3NEC_Tube_x10Athena_1920x1440_1244.35x933.1um_Abm_2x sort_29	b_after	22	100.457			eb2020_1005_3NEC_Tube_x10Athena_1920x1440_1244.35x933.1um_Cellbiologics_2x sort_29	b_after	24	115.385		eb2020_1005_3NEC_Tube_x10Athena_1920x1440_1244.35x933.1um_Neuromics_2x sort_29	b_after	31	86.8347
	eb2020_1005_3NEC_Tube_x10Athena_1920x1440_1244.35x933.1um_Abm_2x sort_30	b_after	24	109.589			eb2020_1005_3NEC_Tube_x10Athena_1920x1440_1244.35x933.1um_Cellbiologics_2x sort_30	b_after	22	105.769		eb2020_1005_3NEC_Tube_x10Athena_1920x1440_1244.35x933.1um_Neuromics_2x sort_30	b_after	31	86.8347
	eb2020_1005_3NEC_Tube_x10Athena_1920x1440_1244.35x933.1um_Abm_no sort_1	a_before	29	132.42			eb2020_1005_3NEC_Tube_x10Athena_1920x1440_1244.35x933.1um_Cellbiologics_no sort_1	a_before	17	81.7308		eb2020_1005_3NEC_Tube_x10Athena_1920x1440_1244.35x933.1um_Neuromics_no sort_1	a_before	31	86.8347
	eb2020_1005_3NEC_Tube_x10Athena_1920x1440_1244.35x933.1um_Abm_no sort_2	a_before	29	132.42			eb2020_1005_3NEC_Tube_x10Athena_1920x1440_1244.35x933.1um_Cellbiologics_no sort_2	a_before	22	105.769		eb2020_1005_3NEC_Tube_x10Athena_1920x1440_1244.35x933.1um_Neuromics_no sort_2	a_before	36	100.84
	eb2020_1005_3NEC_Tube_x10Athena_1920x1440_1244.35x933.1um_Abm_no sort_3	a_before	17	77.6256			eb2020_1005_3NEC_Tube_x10Athena_1920x1440_1244.35x933.1um_Cellbiologics_no sort_3	a_before	17	81.7308		eb2020_1005_3NEC_Tube_x10Athena_1920x1440_1244.35x933.1um_Neuromics_no sort_3	a_before	37	103.641
	eb2020_1005_3NEC_Tube_x10Athena_1920x1440_1244.35x933.1um_Abm_no sort_4	a_before	22	100.457			eb2020_1005_3NEC_Tube_x10Athena_1920x1440_1244.35x933.1um_Cellbiologics_no sort_4	a_before	23	110.577		eb2020_1005_3NEC_Tube_x10Athena_1920x1440_1244.35x933.1um_Neuromics_no sort_4	a_before	48	134.454
	eb2020_1005_3NEC_Tube_x10Athena_1920x1440_1244.35x933.1um_Abm_no sort_5	a_before	16	73.0594			eb2020_1005_3NEC_Tube_x10Athena_1920x1440_1244.35x933.1um_Cellbiologics_no sort_5	a_before	22	105.769		eb2020_1005_3NEC_Tube_x10Athena_1920x1440_1244.35x933.1um_Neuromics_no sort_5	a_before	29	81.2325
	eb2020_1005_3NEC_Tube_x10Athena_1920x1440_1244.35x933.1um_Abm_no sort_6	a_before	28	127.854			eb2020_1005_3NEC_Tube_x10Athena_1920x1440_1244.35x933.1um_Cellbiologics_no sort_6	a_before	22	105.769		eb2020_1005_3NEC_Tube_x10Athena_1920x1440_1244.35x933.1um_Neuromics_no sort_6	a_before	27	75.6303
	eb2020_1005_3NEC_Tube_x10Athena_1920x1440_1244.35x933.1um_Abm_no sort_7	a_before	23	105.023			eb2020_1005_3NEC_Tube_x10Athena_1920x1440_1244.35x933.1um_Cellbiologics_no sort_7	a_before	17	81.7308		eb2020_1005_3NEC_Tube_x10Athena_1920x1440_1244.35x933.1um_Neuromics_no sort_7	a_before	52	145.658
	eb2020_1005_3NEC_Tube_x10Athena_1920x1440_1244.35x933.1um_Abm_no sort_8	a_before	25	114.155			eb2020_1005_3NEC_Tube_x10Athena_1920x1440_1244.35x933.1um_Cellbiologics_no sort_8	a_before	19	91.3462		eb2020_1005_3NEC_Tube_x10Athena_1920x1440_1244.35x933.1um_Neuromics_no sort_8	a_before	46	128.852
	eb2020_1005_3NEC_Tube_x10Athena_1920x1440_1244.35x933.1um_Abm_no sort_9	a_before	24	109.589			eb2020_1005_3NEC_Tube_x10Athena_1920x1440_1244.35x933.1um_Cellbiologics_no sort_9	a_before	27	129.808		eb2020_1005_3NEC_Tube_x10Athena_1920x1440_1244.35x933.1um_Neuromics_no sort_9	a_before	24	67.2269
	eb2020_1005_3NEC_Tube_x10Athena_1920x1440_1244.35x933.1um_Abm_no sort_10	a_before	24	109.589			eb2020_1005_3NEC_Tube_x10Athena_1920x1440_1244.35x933.1um_Cellbiologics_no sort_10	a_before	21	100.962		eb2020_1005_3NEC_Tube_x10Athena_1920x1440_1244.35x933.1um_Neuromics_no sort_10	a_before	34	95.2381
	eb2020_1005_3NEC_Tube_x10Athena_1920x1440_1244.35x933.1um_Abm_no sort_11	a_before	18	82.1918			eb2020_1005_3NEC_Tube_x10Athena_1920x1440_1244.35x933.1um_Cellbiologics_no sort_11	a_before	19	91.3462		eb2020_1005_3NEC_Tube_x10Athena_1920x1440_1244.35x933.1um_Neuromics_no sort_11	a_before	26	72.8291
	eb2020_1005_3NEC_Tube_x10Athena_1920x1440_1244.35x933.1um_Abm_no sort_12	a_before	19	86.758			eb2020_1005_3NEC_Tube_x10Athena_1920x1440_1244.35x933.1um_Cellbiologics_no sort_12	a_before	24	115.385		eb2020_1005_3NEC_Tube_x10Athena_1920x1440_1244.35x933.1um_Neuromics_no sort_12	a_before	44	123.249
	eb2020_1005_3NEC_Tube_x10Athena_1920x1440_1244.35x933.1um_Abm_no sort_13	a_before	26	118.721			eb2020_1005_3NEC_Tube_x10Athena_1920x1440_1244.35x933.1um_Cellbiologics_no sort_13	a_before	23	110.577		eb2020_1005_3NEC_Tube_x10Athena_1920x1440_1244.35x933.1um_Neuromics_no sort_13	a_before	51	142.857
	eb2020_1005_3NEC_Tube_x10Athena_1920x1440_1244.35x933.1um_Abm_no sort_14	a_before	29	132.42			eb2020_1005_3NEC_Tube_x10Athena_1920x1440_1244.35x933.1um_Cellbiologics_no sort_14	a_before	25	120.192		eb2020_1005_3NEC_Tube_x10Athena_1920x1440_1244.35x933.1um_Neuromics_no sort_14	a_before	45	126.05
	eb2020_1005_3NEC_Tube_x10Athena_1920x1440_1244.35x933.1um_Abm_no sort_15	a_before	24	109.589			eb2020_1005_3NEC_Tube_x10Athena_1920x1440_1244.35x933.1um_Cellbiologics_no sort_15	a_before	24	115.385		eb2020_1005_3NEC_Tube_x10Athena_1920x1440_1244.35x933.1um_Neuromics_no sort_15	a_before	34	95.2381
	eb2020_1005_3NEC_Tube_x10Athena_1920x1440_1244.35x933.1um_Abm_no sort_16	a_before	20	91.3242			eb2020_1005_3NEC_Tube_x10Athena_1920x1440_1244.35x933.1um_Cellbiologics_no sort_16	a_before	14	67.3077		eb2020_1005_3NEC_Tube_x10Athena_1920x1440_1244.35x933.1um_Neuromics_no sort_16	a_before	24	67.2269
	eb2020_1005_3NEC_Tube_x10Athena_1920x1440_1244.35x933.1um_Abm_no sort_17	a_before	21	95.8904			eb2020_1005_3NEC_Tube_x10Athena_1920x1440_1244.35x933.1um_Cellbiologics_no sort_17	a_before	21	100.962		eb2020_1005_3NEC_Tube_x10Athena_1920x1440_1244.35x933.1um_Neuromics_no sort_17	a_before	23	64.4258
	eb2020_1005_3NEC_Tube_x10Athena_1920x1440_1244.35x933.1um_Abm_no sort_18	a_before	20	91.3242			eb2020_1005_3NEC_Tube_x10Athena_1920x1440_1244.35x933.1um_Cellbiologics_no sort_18	a_before	17	81.7308		eb2020_1005_3NEC_Tube_x10Athena_1920x1440_1244.35x933.1um_Neuromics_no sort_18	a_before	33	92.437
	eb2020_1005_3NEC_Tube_x10Athena_1920x1440_1244.35x933.1um_Abm_no sort_19	a_before	20	91.3242			eb2020_1005_3NEC_Tube_x10Athena_1920x1440_1244.35x933.1um_Cellbiologics_no sort_19	a_before	25	120.192		eb2020_1005_3NEC_Tube_x10Athena_1920x1440_1244.35x933.1um_Neuromics_no sort_19	a_before	39	109.244
	eb2020_1005_3NEC_Tube_x10Athena_1920x1440_1244.35x933.1um_Abm_no sort_20	a_before	20	91.3242			eb2020_1005_3NEC_Tube_x10Athena_1920x1440_1244.35x933.1um_Cellbiologics_no sort_20	a_before	20	96.1538		eb2020_1005_3NEC_Tube_x10Athena_1920x1440_1244.35x933.1um_Neuromics_no sort_20	a_before	32	89.6359
	eb2020_1005_3NEC_Tube_x10Athena_1920x1440_1244.35x933.1um_Abm_no sort_21	a_before	16	73.0594			eb2020_1005_3NEC_Tube_x10Athena_1920x1440_1244.35x933.1um_Cellbiologics_no sort_21	a_before	19	91.3462		eb2020_1005_3NEC_Tube_x10Athena_1920x1440_1244.35x933.1um_Neuromics_no sort_21	a_before	41	114.846
	eb2020_1005_3NEC_Tube_x10Athena_1920x1440_1244.35x933.1um_Abm_no sort_22	a_before	22	100.457			eb2020_1005_3NEC_Tube_x10Athena_1920x1440_1244.35x933.1um_Cellbiologics_no sort_22	a_before	24	115.385		eb2020_1005_3NEC_Tube_x10Athena_1920x1440_1244.35x933.1um_Neuromics_no sort_22	a_before	35	98.0392
	eb2020_1005_3NEC_Tube_x10Athena_1920x1440_1244.35x933.1um_Abm_no sort_23	a_before	23	105.023			eb2020_1005_3NEC_Tube_x10Athena_1920x1440_1244.35x933.1um_Cellbiologics_no sort_23	a_before	18	86.5385		eb2020_1005_3NEC_Tube_x10Athena_1920x1440_1244.35x933.1um_Neuromics_no sort_23	a_before	22	61.6246
	eb2020_1005_3NEC_Tube_x10Athena_1920x1440_1244.35x933.1um_Abm_no sort_24	a_before	23	105.023			eb2020_1005_3NEC_Tube_x10Athena_1920x1440_1244.35x933.1um_Cellbiologics_no sort_24	a_before	22	105.769		eb2020_1005_3NEC_Tube_x10Athena_1920x1440_1244.35x933.1um_Neuromics_no sort_24	a_before	34	95.2381
	eb2020_1005_3NEC_Tube_x10Athena_1920x1440_1244.35x933.1um_Abm_no sort_25	a_before	16	73.0594			eb2020_1005_3NEC_Tube_x10Athena_1920x1440_1244.35x933.1um_Cellbiologics_no sort_25	a_before	17	81.7308		eb2020_1005_3NEC_Tube_x10Athena_1920x1440_1244.35x933.1um_Neuromics_no sort_25	a_before	41	114.846
	eb2020_1005_3NEC_Tube_x10Athena_1920x1440_1244.35x933.1um_Abm_no sort_26	a_before	19	86.758			eb2020_1005_3NEC_Tube_x10Athena_1920x1440_1244.35x933.1um_Cellbiologics_no sort_26	a_before	23	110.577		eb2020_1005_3NEC_Tube_x10Athena_1920x1440_1244.35x933.1um_Neuromics_no sort_26	a_before	35	98.0392
	eb2020_1005_3NEC_Tube_x10Athena_1920x1440_1244.35x933.1um_Abm_no sort_27	a_before	19	86.758			eb2020_1005_3NEC_Tube_x10Athena_1920x1440_1244.35x933.1um_Cellbiologics_no sort_27	a_before	24	115.385		eb2020_1005_3NEC_Tube_x10Athena_1920x1440_1244.35x933.1um_Neuromics_no sort_27	a_before	38	106.443
	eb2020_1005_3NEC_Tube_x10Athena_1920x1440_1244.35x933.1um_Abm_no sort_28	a_before	25	114.155			eb2020_1005_3NEC_Tube_x10Athena_1920x1440_1244.35x933.1um_Cellbiologics_no sort_28	a_before	20	96.1538		eb2020_1005_3NEC_Tube_x10Athena_1920x1440_1244.35x933.1um_Neuromics_no sort_28	a_before	34	95.2381
	eb2020_1005_3NEC_Tube_x10Athena_1920x1440_1244.35x933.1um_Abm_no sort_29	a_before	17	77.6256			eb2020_1005_3NEC_Tube_x10Athena_1920x1440_1244.35x933.1um_Cellbiologics_no sort_29	a_before	17	81.7308		eb2020_1005_3NEC_Tube_x10Athena_1920x1440_1244.35x933.1um_Neuromics_no sort_29	a_before	38	106.443
	eb2020_1005_3NEC_Tube_x10Athena_1920x1440_1244.35x933.1um_Abm_no sort_30	a_before	23	105.023			eb2020_1005_3NEC_Tube_x10Athena_1920x1440_1244.35x933.1um_Cellbiologics_no sort_30	a_before	21	100.962		eb2020_1005_3NEC_Tube_x10Athena_1920x1440_1244.35x933.1um_Neuromics_no sort_30	a_before	38	106.443

## Sheet: SFig3
Sfig. 3a	Matrigel
	Probesets	Gene Symbol	ECM376_(HG-U219)_E09.CEL	ECM442_(HG-U219)_F05.CEL	ECM623_(HG-U219)_F07.CEL	ECM880_(HG-U219)_G09.CEL	ECM2352_(HG-U219)_G07.CEL	ECM2390_(HG-U219)_H07.CEL
	11726846_at	PLXDC1	3.57943	3.87019	3.55966	4.02496	4.57622	4.11917
	11729427_a_at	GLI1	3.51036	4.07104	3.8951	4.17635	3.96921	4.003
	11722598_s_at	CXCR7	9.01901	9.63277	10.1695	4.47647	3.7762	4.84241
	11715501_s_at	IGFBP7	13.3503	10.7476	12.1964	13.1181	13.2377	11.7439
	11715604_x_at	SPARC	13.4329	12.797	12.0795	12.7901	13.4495	12.7694
	11718523_s_at	ANTXR1	11.6756	6.66268	9.05548	9.39414	9.6206	9.11478
	11722166_at	RGS5	11.2464	10.629	9.54968	5.85421	5.3161	5.08651
	11744954_x_at	ANXA1	10.7356	10.4291	10.5623	10.81	10.9222	10.867
	11715541_a_at	THY1	3.77095	3.82823	3.78457	3.97619	4.14131	5.55051
	AFFX-HUMGAPDH/M33197_3_at	GAPDH	12.987	13.3178	13.5333	13.4433	13.2464	13.6222
Sfig. 3b	Monolayer
	Probesets	Gene Symbol	ECN376_(HG-U219)_B05.CEL	ECN442_(HG-U219)_B07.CEL	ECN623_(HG-U219)_A07.CEL	EC850_(HG-U219)_C09.CEL	EC880_(HG-U219)_D05.CEL	EC2277_(HG-U219)_D07.CEL	EC2352_(HG-U219)_D09.CEL	EC2388_(HG-U219)_E05.CEL	EC2390_(HG-U219)_E07.CEL
	11726846_at	PLXDC1	4.09997	3.70195	4.03423	4.13969	3.87954	4.00962	3.9339	4.16286	4.66083
	11729427_a_at	GLI1	3.94492	4.20821	4.20731	3.95046	4.14095	4.05843	4.31891	4.07337	4.61907
	11722598_s_at	CXCR7	7.40322	9.01185	10.147	3.79822	4.41683	4.17531	4.09868	3.98232	4.90324
	11715501_s_at	IGFBP7	13.0716	12.4604	12.3607	13.4325	13.4306	13.6415	13.5166	13.2345	13.2651
	11715604_x_at	SPARC	13.2094	12.8813	12.8403	13.3023	13.3011	12.8165	12.8559	12.6457	13.0975
	11718841_s_at	IL8	12.3782	11.0879	10.8995	10.2331	11.7655	11.2223	13.357	9.62587	10.2776
	11718523_s_at	ANTXR1	7.98996	8.57649	9.62337	10.2566	9.98236	10.2535	10.3528	9.91214	9.88943
	11722166_at	RGS5	12.0987	12.5001	12.5863	6.37929	8.90853	7.70447	5.43128	5.28134	5.11521
	11744954_x_at	ANXA1	11.7105	11.5686	12.3163	12.4085	12.3304	12.7319	12.066	12.0181	11.7719
	11715541_a_at	THY1	4.10026	4.13431	4.17546	4.35154	4.24478	4.68151	4.28106	4.28712	6.23736
	AFFX-HUMGAPDH/M33197_3_at	GAPDH	13.2805	13.0956	13.2769	13.5156	13.4738	13.2365	13.3378	13.6258	13.4061

## Sheet: SFig4
Sfig. 4	sample	ec_type	gene_name	ct_value	ct_value_gapdh_average_nec	delta_ct_sample-avgnecgapdh	delta_ct_value_nec_avg	deltadelta_ct_deltasample-deltanecavg	fold_change
	422_nec_matrigel	normal	FGFR1	37.0073	28.612	8.39528	8.30218	0.0931004	0.937506
	422_nec_matrigel	normal	FGFR1	36.6362	28.612	8.02424	8.30218	-0.277936	1.21246
	623_nec_matrigel	normal	FGFR1	36.5532	27.5683	8.9849	8.30218	0.68272	0.62299
	623_nec_matrigel	normal	FGFR1	35.9646	27.5683	8.39629	8.30218	0.0941157	0.936846
	623_nec_matrigel	normal	FGFR1	35.2784	27.5683	7.71018	8.30218	-0.592	1.50733
	CCF2390_tec_matrigel	tumor	FGFR1	36.3617	28.8828	7.47891	8.30218	-0.823267	1.76941
	CCF2390_tec_matrigel	tumor	FGFR1	36.596	28.8828	7.71327	8.30218	-0.588912	1.50411
	CCF2405_tec_matrigel	tumor	FGFR1	37.8854	30.071	7.81444	8.30218	-0.487734	1.40224
	CCF2405_tec_matrigel	tumor	FGFR1	37.7358	30.071	7.66487	8.30218	-0.637312	1.55543
	CCF2405_tec_matrigel	tumor	FGFR1	37.9082	30.071	7.83724	8.30218	-0.464942	1.38026
	CCF2445_tec_matrigel	tumor	FGFR1	37.3305	28.8594	8.47108	8.30218	0.168904	0.889518
	CCF2445_tec_matrigel	tumor	FGFR1	37.1763	28.8594	8.31686	8.30218	0.0146835	0.989874
	CCF2455_tec_matrigel	tumor	FGFR1	36.1458	29.7729	6.3729	8.30218	-1.92928	3.80866
	CCF2455_tec_matrigel	tumor	FGFR1	35.9754	29.7729	6.20249	8.30218	-2.09969	4.28617
	422_nec_matrigel	normal	hCD151	32.7298	28.612	4.11784	4.38872	-0.270878	1.20654
	422_nec_matrigel	normal	hCD151	32.9908	28.612	4.37877	4.38872	-0.00994905	1.00692
	422_nec_matrigel	normal	hCD151	32.8716	28.612	4.25963	4.38872	-0.12909	1.0936
	623_nec_matrigel	normal	hCD151	32.0094	27.5683	4.44117	4.38872	0.0524486	0.964298
	623_nec_matrigel	normal	hCD151	32.2254	27.5683	4.65716	4.38872	0.268441	0.830216
	623_nec_matrigel	normal	hCD151	32.046	27.5683	4.47775	4.38872	0.0890277	0.940156
	CCF2390_tec_matrigel	tumor	hCD151	31.9477	28.8828	3.06497	4.38872	-1.32375	2.50316
	CCF2390_tec_matrigel	tumor	hCD151	31.5472	28.8828	2.6644	4.38872	-1.72432	3.30423
	CCF2390_tec_matrigel	tumor	hCD151	31.711	28.8828	2.82825	4.38872	-1.56047	2.9495
	CCF2405_tec_matrigel	tumor	hCD151	32.1416	30.071	2.0706	4.38872	-2.31812	4.98682
	CCF2405_tec_matrigel	tumor	hCD151	32.3705	30.071	2.29952	4.38872	-2.08919	4.2551
	CCF2405_tec_matrigel	tumor	hCD151	32.6116	30.071	2.54067	4.38872	-1.84805	3.60013
	CCF2445_tec_matrigel	tumor	hCD151	31.8621	28.8594	3.00263	4.38872	-1.38608	2.61368
	CCF2445_tec_matrigel	tumor	hCD151	32.0567	28.8594	3.19728	4.38872	-1.19144	2.2838
	CCF2445_tec_matrigel	tumor	hCD151	31.5448	28.8594	2.6854	4.38872	-1.70332	3.25649
	CCF2455_tec_matrigel	tumor	hCD151	31.9468	29.7729	2.17389	4.38872	-2.21483	4.64226
	CCF2455_tec_matrigel	tumor	hCD151	31.9203	29.7729	2.14734	4.38872	-2.24137	4.72847
	CCF2455_tec_matrigel	tumor	hCD151	31.8458	29.7729	2.07291	4.38872	-2.31581	4.97883
	422_nec_matrigel	normal	hCD9	30.4591	28.612	1.84716	1.51303	0.334135	0.79326
	422_nec_matrigel	normal	hCD9	30.287	28.612	1.675	1.51303	0.16197	0.893804
	422_nec_matrigel	normal	hCD9	30.2622	28.612	1.6502	1.51303	0.137178	0.909296
	623_nec_matrigel	normal	hCD9	28.8739	27.5683	1.30562	1.51303	-0.207401	1.15461
	623_nec_matrigel	normal	hCD9	28.8721	27.5683	1.30386	1.51303	-0.209167	1.15602
	623_nec_matrigel	normal	hCD9	28.8646	27.5683	1.29631	1.51303	-0.216715	1.16208
	CCF2390_tec_matrigel	tumor	hCD9	36.0948	28.8828	7.212	1.51303	5.69897	0.0192503
	CCF2390_tec_matrigel	tumor	hCD9	36.6167	28.8828	7.73392	1.51303	6.2209	0.0134067
	CCF2390_tec_matrigel	tumor	hCD9	35.6648	28.8828	6.78204	1.51303	5.26901	0.025934
	CCF2405_tec_matrigel	tumor	hCD9	34.1077	30.071	4.03676	1.51303	2.52374	0.173892
	CCF2405_tec_matrigel	tumor	hCD9	33.9944	30.071	3.92339	1.51303	2.41036	0.188109
	CCF2445_tec_matrigel	tumor	hCD9	32.2819	28.8594	3.4225	1.51303	1.90947	0.26619
	CCF2445_tec_matrigel	tumor	hCD9	32.2626	28.8594	3.40322	1.51303	1.89019	0.269771
	CCF2445_tec_matrigel	tumor	hCD9	32.2712	28.8594	3.41176	1.51303	1.89874	0.268178
	CCF2455_tec_matrigel	tumor	hCD9	32.0726	29.7729	2.29963	1.51303	0.786606	0.579706
	CCF2455_tec_matrigel	tumor	hCD9	32.2322	29.7729	2.45932	1.51303	0.946293	0.518964
	422_nec_matrigel	normal	ITGA3	32.3377	28.612	3.72569	3.43271	0.292987	`
	422_nec_matrigel	normal	ITGA3	31.5292	28.612	2.91723	3.43271	-0.515472	1.42946
	422_nec_matrigel	normal	ITGA3	33.2598	28.612	4.64786	3.43271	1.21515	0.430728
	623_nec_matrigel	normal	ITGA3	30.5924	27.5683	3.02418	3.43271	-0.408526	1.32733
	623_nec_matrigel	normal	ITGA3	30.7378	27.5683	3.16955	3.43271	-0.263154	1.2001
	623_nec_matrigel	normal	ITGA3	30.68	27.5683	3.11172	3.43271	-0.320986	1.24918
	CCF2390_tec_matrigel	tumor	ITGA3	29.9723	28.8828	1.08953	3.43271	-2.34317	5.07417
	CCF2390_tec_matrigel	tumor	ITGA3	29.8471	28.8828	0.964343	3.43271	-2.46836	5.53416
	CCF2390_tec_matrigel	tumor	ITGA3	29.6907	28.8828	0.807933	3.43271	-2.62477	6.16788
	CCF2405_tec_matrigel	tumor	ITGA3	29.8498	30.071	-0.221206	3.43271	-3.65391	12.5874
	CCF2405_tec_matrigel	tumor	ITGA3	29.4769	30.071	-0.59407	3.43271	-4.02678	16.2997
	CCF2405_tec_matrigel	tumor	ITGA3	29.8841	30.071	-0.186862	3.43271	-3.61957	12.2913
	CCF2445_tec_matrigel	tumor	ITGA3	29.5022	28.8594	0.642721	3.43271	-2.78999	6.91623
	CCF2445_tec_matrigel	tumor	ITGA3	29.8505	28.8594	0.991055	3.43271	-2.44165	5.43263
	CCF2445_tec_matrigel	tumor	ITGA3	29.6185	28.8594	0.759029	3.43271	-2.67368	6.38053
	CCF2455_tec_matrigel	tumor	ITGA3	30.6413	29.7729	0.868376	3.43271	-2.56433	5.9148
	CCF2455_tec_matrigel	tumor	ITGA3	30.6397	29.7729	0.866783	3.43271	-2.56592	5.92134
	CCF2455_tec_matrigel	tumor	ITGA3	30.8023	29.7729	1.02938	3.43271	-2.40333	5.29023
	422_nec_matrigel	normal	ITGAV	33.3711	28.612	4.75913	5.16986	-0.410728	1.32936
	422_nec_matrigel	normal	ITGAV	33.452	28.612	4.84001	5.16986	-0.329848	1.25688
	422_nec_matrigel	normal	ITGAV	33.2987	28.612	4.68667	5.16986	-0.483188	1.39783
	623_nec_matrigel	normal	ITGAV	33.2647	27.5683	5.69639	5.16986	0.526537	0.694219
	623_nec_matrigel	normal	ITGAV	32.9234	27.5683	5.35518	5.16986	0.185323	0.879452
	623_nec_matrigel	normal	ITGAV	33.25	27.5683	5.68176	5.16986	0.511903	0.701297
	CCF2405_tec_matrigel	tumor	ITGAV	36.4107	30.071	6.33972	5.16986	1.16987	0.444462
	CCF2405_tec_matrigel	tumor	ITGAV	36.7357	30.071	6.6647	5.16986	1.49484	0.35482
	CCF2445_tec_matrigel	tumor	ITGAV	35.7704	28.8594	6.91094	5.16986	1.74108	0.299145
	CCF2445_tec_matrigel	tumor	ITGAV	34.178	28.8594	5.31857	5.16986	0.148711	0.902056
	CCF2445_tec_matrigel	tumor	ITGAV	35.0054	28.8594	6.14596	5.16986	0.976108	0.508349
	CCF2455_tec_matrigel	tumor	ITGAV	35.651	28.8594	6.79159	5.16986	1.62173	0.324945
	CCF2455_tec_matrigel	tumor	ITGAV	36.1393	28.8594	7.27987	5.16986	2.11001	0.231645
	422_nec_matrigel	normal	ITGB1	29.0253	28.612	0.413273	0.741967	-0.328694	1.25588
	422_nec_matrigel	normal	ITGB1	30.1637	28.612	1.5517	0.741967	0.809735	0.570486
	623_nec_matrigel	normal	ITGB1	28.0935	27.5683	0.525208	0.741967	-0.216759	1.16212
	623_nec_matrigel	normal	ITGB1	28.0446	27.5683	0.476296	0.741967	-0.265671	1.20219
	623_nec_matrigel	normal	ITGB1	28.3116	27.5683	0.743355	0.741967	0.00138842	0.999038
	CCF2390_tec_matrigel	tumor	ITGB1	30.3343	28.8828	1.45149	0.741967	0.709526	0.611521
	CCF2390_tec_matrigel	tumor	ITGB1	30.193	28.8828	1.31026	0.741967	0.568289	0.674416
	CCF2390_tec_matrigel	tumor	ITGB1	30.2559	28.8828	1.37316	0.741967	0.631191	0.645643
	CCF2405_tec_matrigel	tumor	ITGB1	29.74	30.071	-0.331003	0.741967	-1.07297	2.10376
	CCF2405_tec_matrigel	tumor	ITGB1	29.6514	30.071	-0.41958	0.741967	-1.16155	2.23697
	CCF2405_tec_matrigel	tumor	ITGB1	28.8457	30.071	-1.22528	0.741967	-1.96725	3.91022
	CCF2445_tec_matrigel	tumor	ITGB1	28.6324	28.8594	-0.227058	0.741967	-0.969025	1.95752
	CCF2445_tec_matrigel	tumor	ITGB1	28.5695	28.8594	-0.289972	0.741967	-1.03194	2.04477
	CCF2445_tec_matrigel	tumor	ITGB1	28.667	28.8594	-0.192398	0.741967	-0.934365	1.91105
	CCF2455_tec_matrigel	tumor	ITGB1	28.8866	29.7729	-0.88632	0.741967	-1.62829	3.09146
	CCF2455_tec_matrigel	tumor	ITGB1	29.1046	29.7729	-0.668348	0.741967	-1.41032	2.65795
	CCF2455_tec_matrigel	tumor	ITGB1	29.0325	29.7729	-0.740396	0.741967	-1.48236	2.79406
	422_nec_matrigel	normal	GAPDH	28.6638	28.612	0.051775
	422_nec_matrigel	normal	GAPDH	28.4711	28.612	-0.140848
	422_nec_matrigel	normal	GAPDH	28.7011	28.612	0.0890732
	623_nec_matrigel	normal	GAPDH	27.6715	27.5683	0.103209
	623_nec_matrigel	normal	GAPDH	27.4469	27.5683	-0.121406
	623_nec_matrigel	normal	GAPDH	27.5865	27.5683	0.0181967
	CCF2390_tec_matrigel	tumor	GAPDH	28.9389	28.8828	0.0560939
	CCF2390_tec_matrigel	tumor	GAPDH	28.7536	28.8828	-0.129173
	CCF2390_tec_matrigel	tumor	GAPDH	28.9559	28.8828	0.0730788
	CCF2405_tec_matrigel	tumor	GAPDH	30.1899	30.071	0.11891
	CCF2405_tec_matrigel	tumor	GAPDH	29.9526	30.071	-0.118354
	CCF2405_tec_matrigel	tumor	GAPDH	30.0704	30.071	-0.00055631
	CCF2445_tec_matrigel	tumor	GAPDH	28.9562	28.8594	0.0967846
	CCF2445_tec_matrigel	tumor	GAPDH	28.7758	28.8594	-0.0836029
	CCF2445_tec_matrigel	tumor	GAPDH	28.8462	28.8594	-0.0131817
	CCF2455_tec_matrigel	tumor	GAPDH	29.8323	29.7729	0.0593758
	CCF2455_tec_matrigel	tumor	GAPDH	29.6615	29.7729	-0.11145
	CCF2455_tec_matrigel	tumor	GAPDH	29.825	29.7729	0.0520744

## Sheet: SFig6
Sfig. 6b	Slice	Type	Section	field	Mean gray value of integrin alpha 3 staining in vwf-posive area
	Autopsy_TNF001A_1_bloodvessel_itga3-1.tif	Normal Brain	TNF001A	1	61.531
	Autopsy_TNF001A_2_bloodvessel_itga3-1.tif	Normal Brain	TNF001A	2	52.837
	Autopsy_TNF001A_3_bloodvessel_itga3-1.tif	Normal Brain	TNF001A	3	45.444
	Autopsy_TNF001A_4_bloodvessel_itga3-1.tif	Normal Brain	TNF001A	4	69.905
	Autopsy_TNF001A_6_bloodvessel_itga3-1.tif	Normal Brain	TNF001A	6	38.342
	Autopsy_TNF001A_7_bloodvessel_itga3-1.tif	Normal Brain	TNF001A	7	43.828
	Autopsy_TNF001A_8_bloodvessel_itga3-1.tif	Normal Brain	TNF001A	8	37.349
	Autopsy_TNF001A_9_bloodvessel_itga3-1.tif	Normal Brain	TNF001A	9	39.959
	Autopsy_TNF002A_1_bloodvessel_itga3-1.tif	Normal Brain	TNF002A	1	43.582
	Autopsy_TNF002A_2_bloodvessel_itga3-1.tif	Normal Brain	TNF002A	2	70.673
	Autopsy_TNF002A_3_bloodvessel_itga3-1.tif	Normal Brain	TNF002A	3	57.186
	Autopsy_TNF002A_4_bloodvessel_itga3-1.tif	Normal Brain	TNF002A	4	69.57
	Autopsy_TNF002A_5_bloodvessel_itga3-1.tif	Normal Brain	TNF002A	5	51.541
	Autopsy_TNF002A_6_bloodvessel_itga3-1.tif	Normal Brain	TNF002A	6	60.591
	Autopsy_TNF002A_7_bloodvessel_itga3-1.tif	Normal Brain	TNF002A	7	56.949
	Autopsy_TNF002A_8_bloodvessel_itga3-1.tif	Normal Brain	TNF002A	8	71.62
	Autopsy_TNF003A_1_bloodvessel_Itga3-1.tif	Normal Brain	TNF003A	1	75.965
	Autopsy_TNF003A_2_bloodvessel_Itga3-1.tif	Normal Brain	TNF003A	2	66.835
	Autopsy_TNF003A_3_bloodvessel_Itga3-1.tif	Normal Brain	TNF003A	3	66.112
	Autopsy_TNF003A_4_bloodvessel_Itga3-1.tif	Normal Brain	TNF003A	4	78.122
	Autopsy_TNF003A_5_bloodvessel_Itga3-1.tif	Normal Brain	TNF003A	5	57.688
	Autopsy_TNF003A_6_bloodvessel_Itga3-1.tif	Normal Brain	TNF003A	6	69.967
	Autopsy_TNF003A_7_bloodvessel_Itga3-1.tif	Normal Brain	TNF003A	7	68.937
	Autopsy_TNF003A_8_bloodvessel_Itga3-1.tif	Normal Brain	TNF003A	8	63.245
	Autopsy_TNF003A_9_bloodvessel_Itga3-1.tif	Normal Brain	TNF003A	9	54.331
	Autopsy_TNF003A_10_bloodvessel_Itga3-1.tif	Normal Brain	TNF003A	10	55.288
	Autopsy_TNF003A_11_bloodvessel_Itga3-1.tif	Normal Brain	TNF003A	11	62.374
	Autopsy_TNF004A_1_bloodvessel_itga3-1.tif	Normal Brain	TNF004A	1	96.945
	Autopsy_TNF004A_2_bloodvessel_itga3-1.tif	Normal Brain	TNF004A	2	67.502
	Autopsy_TNF004A_3_bloodvessel_Itga3-1.tif	Normal Brain	TNF004A	3	49.227
	Autopsy_TNF004A_4_bloodvessel_itga3-1.tif	Normal Brain	TNF004A	4	65.684
	Autopsy_TNF004A_5_bloodvessel_itga3-1.tif	Normal Brain	TNF004A	5	45.943
	Autopsy_TNF004A_6_bloodvessel_itga3-1.tif	Normal Brain	TNF004A	6	55.109
	Autopsy_TNF004A_7_bloodvessel_itga3-1.tif	Normal Brain	TNF004A	7	57.656
	Autopsy_TNF004A_8_bloodvessel_itga3-1.tif	Normal Brain	TNF004A	8	73.191
	Autopsy_TNF004A_9_bloodvessel_itga3-1.tif	Normal Brain	TNF004A	9	102.063
	Autopsy_TNF005A_1_bloodvessel_itga3-1.tif	Normal Brain	TNF005A	1	88.496
	Autopsy_TNF005A_2_bloodvessel_itga3-1.tif	Normal Brain	TNF005A	2	56.417
	Autopsy_TNF005A_3_bloodvessel_itga3-1.tif	Normal Brain	TNF005A	3	86.9
	Autopsy_TNF005A_4_bloodvessel_itga3-1.tif	Normal Brain	TNF005A	4	65.842
	Autopsy_TNF005A_5_bloodvessel_itga3-1.tif	Normal Brain	TNF005A	5	81.542
	Autopsy_TNF005A_6_bloodvessel_itga3.-1.tif	Normal Brain	TNF005A	6	74.224
	Autopsy_TNF005A_7_bloodvessel_itga3-1.tif	Normal Brain	TNF005A	7	82.332
	Autopsy_TNF005A_8_bloodvessel_itga3-1.tif	Normal Brain	TNF005A	8	100.098
	Autopsy_TNF005A_9_bloodvessel_itga3-1.tif	Normal Brain	TNF005A	9	49.462
	Autopsy_TNF006A_1_bloodvessel_itga3-1.tif	Normal Brain	TNF006A	1	68.25
	Autopsy_TNF006A_2_bloodvessel_itga3-1.tif	Normal Brain	TNF006A	2	74.017
	Autopsy_TNF006A_3_bloodvessel_itga3-1.tif	Normal Brain	TNF006A	3	69.929
	Autopsy_TNF006A_4_bloodvessel_Itga3-1.tif	Normal Brain	TNF006A	4	62.98
	Autopsy_TNF006A_5_bloodvessel_Itga3-1.tif	Normal Brain	TNF006A	5	71.311
	Autopsy_TNF006A_6_bloodvessel_itga3-1.tif	Normal Brain	TNF006A	6	81.118
	Autopsy_TNF006A_7_bloodvessel_itga3-1.tif	Normal Brain	TNF006A	7	89.165
	Autopsy_TNF006A_8_bloodvessel_itga3-1.tif	Normal Brain	TNF006A	8	59.766
	Autopsy_TNF006A_9_bloodvessel_itga3-1.tif	Normal Brain	TNF006A	9	79.89
	Autopsy_TNF009A_1_bloodvessel_itga3-1.tif	Normal Brain	TNF009A	1	41.064
	Autopsy_TNF009A_2_bloodvessel_itga3-1.tif	Normal Brain	TNF009A	2	41.413
	Autopsy_TNF009A_3_bloodvessel_itga3-1.tif	Normal Brain	TNF009A	3	44.33
	Autopsy_TNF009A_4_bloodvessel_itga3-1.tif	Normal Brain	TNF009A	4	39.816
	Autopsy_TNF009A_5_bloodvessel_itga3-1.tif	Normal Brain	TNF009A	5	31.701
	Autopsy_TNF009A_6_bloodvessel_itga3-1.tif	Normal Brain	TNF009A	6	40.784
	Autopsy_TNF009A_7_bloodvessel_itga3-1.tif	Normal Brain	TNF009A	7	28.041
	Autopsy_TNF009A_8_bloodvessel_Itga3-1.tif	Normal Brain	TNF009A	8	32.685
	Autopsy_TNF009A_9_bloodvessel_itga3-1.tif	Normal Brain	TNF009A	9	36.26
	Autopsy_TNF042A_1_bloodvessel_itga3-1.tif	Normal Brain	TNF042A	1	61.699
	Autopsy_TNF042A_2_bloodvessel_Itga3-1.tif	Normal Brain	TNF042A	2	76.003
	Autopsy_TNF042A_3_bloodvessel_itga3-1.tif	Normal Brain	TNF042A	3	62.794
	Autopsy_TNF042A_4_bloodvessel_itga3-1.tif	Normal Brain	TNF042A	4	64.607
	Autopsy_TNF042A_5_bloodvessel_itga3-1.tif	Normal Brain	TNF042A	5	90.282
	Autopsy_TNF042A_6_bloodvessel_itga3-1.tif	Normal Brain	TNF042A	6	61.734
	Autopsy_TNF042A_7_bloodvessel_itga3-1.tif	Normal Brain	TNF042A	7	63.603
	Autopsy_TNF042A_8_bloodvessel_itga3-1.tif	Normal Brain	TNF042A	8	64.161
	Autopsy_TNF042A_9_bloodvessel_itga3-1.tif	Normal Brain	TNF042A	9	67.067
	Autopsy_TNF042A_10_bloodvessel_itga3-1.tif	Normal Brain	TNF042A	10	77.164
	Autopsy_TNF052A_1_bloodvessel_itga3-1.tif	Normal Brain	TNF052A	1	37.424
	Autopsy_TNF052A_2_bloodvessel_itga3-1.tif	Normal Brain	TNF052A	2	38.774
	Autopsy_TNF052A_3_bloodvessel_itga3-1.tif	Normal Brain	TNF052A	3	40.188
	Autopsy_TNF052A_4_bloodvessel_itga3-1.tif	Normal Brain	TNF052A	4	51.374
	Autopsy_TNF052A_5_bloodvessel_itga3-1.tif	Normal Brain	TNF052A	5	37.261
	Autopsy_TNF052A_6_bloodvessel_itga3-1.tif	Normal Brain	TNF052A	6	39.94
	Autopsy_TNF052A_7_bloodvessel_itga3-1.tif	Normal Brain	TNF052A	7	35.857
	Autopsy_TNF052A_8_bloodvessel_itga3-1.tif	Normal Brain	TNF052A	8	28.847
	Autopsy_TNF052A_9_bloodvessel_itga3-1.tif	Normal Brain	TNF052A	9	34.785
	Autopsy_TNF052A_10_bloodvessel_itga3-1.tif	Normal Brain	TNF052A	10	33.314
	GBM_TNF026_1_bloodvessel_itga3-1.tif	GBM	TNF026	1	90.417
	GBM_TNF026_2_bloodvessel_Itga3-1.tif	GBM	TNF026	2	111.893
	GBM_TNF026_3_bloodvessel_itga3-1.tif	GBM	TNF026	3	70.708
	GBM_TNF026_4_bloodvessel_itga3-1.tif	GBM	TNF026	4	132.094
	GBM_TNF026_5_bloodvessel_Itga3-1.tif	GBM	TNF026	5	88.744
	GBM_TNF026_6_bloodvessel_itga3-1.tif	GBM	TNF026	6	113.02
	GBM_TNF026_7_bloodvessel_Itga3-1.tif	GBM	TNF026	7	96.532
	GBM_TNF026_8_bloodvessel_Itga3-1.tif	GBM	TNF026	8	92.755
	GBM_TNF026_9_bloodvessel_itga3-1.tif	GBM	TNF026	9	100.322
	GBM_TNF026_10_bloodvessel_Itga3-1.tif	GBM	TNF026	10	123.925
	GBM_TNF028_1_bloodvessel_itga3-1.tif	GBM	TNF028	1	141.453
	GBM_TNF028_2_bloodvessel_itga3-1.tif	GBM	TNF028	2	128.539
	GBM_TNF028_3_bloodvessel_itga3-1.tif	GBM	TNF028	3	110.557
	GBM_TNF028_4_bloodvessel_itga3-1.tif	GBM	TNF028	4	122.513
	GBM_TNF028_5_bloodvessel_itga3.-1.tif	GBM	TNF028	5	117.126
	GBM_TNF028_6_bloodvessel_itga3-1.tif	GBM	TNF028	6	98.292
	GBM_TNF028_7_bloodvessel_itga3-1.tif	GBM	TNF028	7	94.127
	GBM_TNF028_8_bloodvessel_itga3-1.tif	GBM	TNF028	8	108.42
	GBM_TNF028_9_bloodvessel_itga3-1.tif	GBM	TNF028	9	114.138
	GBM_TNF028_10_bloodvessel_itga3-1.tif	GBM	TNF028	10	106.633
	GBM_TNF028_11_bloodvessel_itga3-1.tif	GBM	TNF028	11	98.008
	GBM_TNF028_12_bloodvessel_itga3-1.tif	GBM	TNF028	12	108.565
	GBM_TNF028_13_bloodvessel_itga3-1.tif	GBM	TNF028	13	123.131
	GBM_TNF028_14_bloodvessel_itga3-1.tif	GBM	TNF028	14	111.027
	GBM_TNF030_1_bloodvessel_Itga3-1.tif	GBM	TNF030	1	103
	GBM_TNF030_2_bloodvessel_Itga3-1.tif	GBM	TNF030	2	84.231
	GBM_TNF030_3_bloodvessel_Itga3-1.tif	GBM	TNF030	3	101.278
	GBM_TNF030_4_bloodvessel_Itga3-1.tif	GBM	TNF030	4	128.945
	GBM_TNF030_5_bloodvessel_Itga3-1.tif	GBM	TNF030	5	100.504
	GBM_TNF030_6_bloodvessel_Itga3-1.tif	GBM	TNF030	6	96.273
	GBM_TNF030_7_bloodvessel_Itga3-1.tif	GBM	TNF030	7	107.25
	GBM_TNF030_8_bloodvessel_Itga3-1.tif	GBM	TNF030	8	145.717
	GBM_TNF031_1_bloodvessel_itga3-1.tif	GBM	TNF031	1	130.4
	GBM_TNF031_2_bloodvessel_itga3-1.tif	GBM	TNF031	2	138.61
	GBM_TNF031_3_bloodvessel_itga3-1.tif	GBM	TNF031	3	133.549
	GBM_TNF031_4_bloodvessel_Itga3-1.tif	GBM	TNF031	4	161.004
	GBM_TNF031_5_bloodvessel_itga3-1.tif	GBM	TNF031	5	127.555
	GBM_TNF031_6_bloodvessel_itga3-1.tif	GBM	TNF031	6	129.257
	GBM_TNF031_7_bloodvessel_itga3-1.tif	GBM	TNF031	7	141.749
	GBM_TNF031_8_bloodvessel_itga3-1.tif	GBM	TNF031	8	115.593
	GBM_TNF031_9_bloodvessel_itga3-1.tif	GBM	TNF031	9	99.742
	GBM_TNF031_10_bloodvessel_itga3-1.tif	GBM	TNF031	10	120.78
	GBM_TNF031_11_bloodvessel_itga3-1.tif	GBM	TNF031	11	174.557
	GBM_TNF031_12_bloodvessel_itga3-1.tif	GBM	TNF031	12	171.155
	GBM_TNF031_13_bloodvessel_itga3-1.tif	GBM	TNF031	13	140.417
	GBM_TNF031_14_bloodvessel_itga3-1.tif	GBM	TNF031	14	159.174
	GBM_TNF032_01_bloodvessel_itga3-1.tif	GBM	TNF032	1	83.424
	GBM_TNF032_02_bloodvessel_itga3-1.tif	GBM	TNF032	2	71.119
	GBM_TNF032_03_bloodvessel_itga3-1.tif	GBM	TNF032	3	60.552
	GBM_TNF032_04_bloodvessel_Itga3-1.tif	GBM	TNF032	4	68.424
	GBM_TNF032_05_bloodvessel_itga3-1.tif	GBM	TNF032	5	67.642
	GBM_TNF032_06_bloodvessel_itga3-1.tif	GBM	TNF032	6	84.636
	GBM_TNF032_07_bloodvessel_itga3-1.tif	GBM	TNF032	7	82.242
	GBM_TNF032_08_bloodvessel_itga3-1.tif	GBM	TNF032	8	58.808
	GBM_TNF032_09_bloodvessel_itga3-1.tif	GBM	TNF032	9	68.885
	GBM_TNF034_1_bloodvessel_itga3-1.tif	GBM	TNF034	1	107.713
	GBM_TNF034_2_bloodvessel_itga3-1.tif	GBM	TNF034	2	125.259
	GBM_TNF034_3_bloodvessel_itga3-1.tif	GBM	TNF034	3	150.497
	GBM_TNF034_4_bloodvessel_itga3-1.tif	GBM	TNF034	4	81.194
	GBM_TNF034_5_bloodvessel_itga3-1.tif	GBM	TNF034	5	78.203
	GBM_TNF034_6_bloodvessel_itga3-1.tif	GBM	TNF034	6	114.802
	GBM_TNF034_7_bloodvessel_itga3-1.tif	GBM	TNF034	7	101.292
	GBM_TNF034_8_bloodvessel_itga3-1.tif	GBM	TNF034	8	147.891
	GBM_TNF034_9_bloodvessel_itga3-1.tif	GBM	TNF034	9	138.745
	GBM_TNF034_10_bloodvessel_itga3-1.tif	GBM	TNF034	10	137.973
	GBM_TNF034_11_bloodvessel_itga3-1.tif	GBM	TNF034	11	98.797
	GBM_TNF036_01_bloodvessel_itga3-1.tif	GBM	TNF036	1	111.001
	GBM_TNF036_02_bloodvessel_itga3-1.tif	GBM	TNF036	2	133.546
	GBM_TNF036_03_bloodvessel_itga3-1.tif	GBM	TNF036	3	162.872
	GBM_TNF036_04_bloodvessel_itga3-1.tif	GBM	TNF036	4	106.08
	GBM_TNF036_05_bloodvessel_itga3-1.tif	GBM	TNF036	5	124.706
	GBM_TNF036_06_bloodvessel_itga3-1.tif	GBM	TNF036	6	109.622
	GBM_TNF036_07_bloodvessel_itga3-1.tif	GBM	TNF036	7	99.389
	GBM_TNF051_01_bloodvessel_itga3-1.tif	GBM	TNF051	1	126.797
	GBM_TNF051_2_bloodvessel_itga3-1.tif	GBM	TNF051	2	152.401
	GBM_TNF051_3_bloodvessel_itga3-1.tif	GBM	TNF051	3	121.192
	GBM_TNF051_4_bloodvessel_itga3-1.tif	GBM	TNF051	4	131.884
	GBM_TNF051_5_bloodvessel_itga3-1.tif	GBM	TNF051	5	107.561
	GBM_TNF051_6_bloodvessel._itga3-1.tif	GBM	TNF051	6	124.206
	GBM_TNF051_7_bloodvessel_itga3-1.tif	GBM	TNF051	7	150.795
	GBM_TNF051_8_bloodvessel_itga3-1.tif	GBM	TNF051	8	158.311
	GBM_TNF051_9_bloodvessel_itga3-1.tif	GBM	TNF051	9	113.885
	GBM_TNF051_10_bloodvessel_itga3-1.tif	GBM	TNF051	10	101.76
	GBM_TNF051_11_bloodvessel_itga3-1.tif	GBM	TNF051	11	154.764
	GBM_TNF051_12_bloodvessel_itga3-1.tif	GBM	TNF051	12	75.863

[truncated: 7 more sheets: SFig7, SFig8, SFig10, SFig12, SFig14, SFig15, SFig16]
